# Supplementary material for: Factors associated with preferences for long-term care settings in old age: evidence from a population-based survey in Germany
Source: BMC Health Serv Res. 2017 Feb 21;17:156. doi: 10.1186/s12913-017-2101-y (PMC5320639; doi:10.1186/s12913-017-2101-y)
Supplement: Additional file 1: — Data. Data set. (CSV 269 kb) [file 12913_2017_2101_MOESM1_ESM.csv]

id	gewicht	Q1	Q2	Q3	Q4	Q6	Q8	Q91	Q92	Q93	Q94	Q95	Q18_02	Q22	Q24	Q27	Q30	land
1	.6495126514930203	70	männlich	Wenig	Nein	Mittelmäßig	Nein	Trifft eher zu	Trifft eher zu	Trifft eher zu	Trifft eher zu	Trifft überhaupt nicht zu	Genannt	Universität/Fachhochschule/Ingenieurschule/Polytechnikum	Privat Krankenversichert	Ja	Ja	Hamburg
2	1.370164645896373	81	männlich	Mittelmäßig	Nein	Mittelmäßig	Ja	Trifft voll und ganz zu	Trifft voll und ganz zu	Trifft voll und ganz zu	Trifft voll und ganz zu	Trifft überhaupt nicht zu	Genannt	Universität/Fachhochschule/Ingenieurschule/Polytechnikum	Privat Krankenversichert	Ja	Ja	Bayern
3	1.898672988094812	75	weiblich	Sehr viel	Nein	Sehr gut	Ja	Trifft voll und ganz zu	Trifft überhaupt nicht zu	Trifft eher zu	Trifft überhaupt nicht zu	Trifft überhaupt nicht zu	Genannt	Universität/Fachhochschule/Ingenieurschule/Polytechnikum	Gesetzlich Krankenversichert	Ja	Ja	Nordrhein-Westfalen
4	1.033628585259123	83	weiblich	Wenig	Nein	Eher gut	Ja	Trifft voll und ganz zu	Trifft voll und ganz zu	Weiß nicht	Trifft eher zu	Trifft überhaupt nicht zu	Nicht genannt	Fachschule/Technikerschule/Meisterschule	Gesetzlich Krankenversichert	Ja	Ja	Bayern
5	1.087973128872804	70	weiblich	Mittelmäßig	Nein	Eher gut	Nein	Trifft voll und ganz zu	Trifft eher zu	Trifft voll und ganz zu	Trifft eher nicht zu	Trifft eher nicht zu	Genannt	Berufsschule/Lehre	Gesetzlich Krankenversichert	Ja	Ja	Sachsen
6	.6110002861403976	75	männlich	Sehr wenig	Nein	Mittelmäßig	Ja	Trifft voll und ganz zu	Trifft überhaupt nicht zu	Trifft überhaupt nicht zu	Trifft überhaupt nicht zu	Trifft überhaupt nicht zu	Genannt	Fachschule/Technikerschule/Meisterschule	Privat Krankenversichert	Ja	Ja	Sachsen
7	1.176991328966375	77	männlich	Viel	Nein	Eher gut	Ja	Keine Angabe	Keine Angabe	Keine Angabe	Keine Angabe	Keine Angabe	Genannt	Berufsschule/Lehre	Gesetzlich Krankenversichert	Ja	Ja	Bayern
8	1.061335550512681	81	weiblich	Mittelmäßig	Ja	Mittelmäßig	Ja	Trifft voll und ganz zu	Trifft voll und ganz zu	Trifft überhaupt nicht zu	Trifft überhaupt nicht zu	Trifft überhaupt nicht zu	Nicht genannt	Berufsschule/Lehre	Gesetzlich Krankenversichert	Ja	Ja	Baden-Württemberg
9	1.308093741840858	78	männlich	Sehr wenig	Nein	Eher gut	Nein	Trifft voll und ganz zu	Trifft eher nicht zu	Trifft voll und ganz zu	Trifft überhaupt nicht zu	Trifft überhaupt nicht zu	Genannt	Fachschule/Technikerschule/Meisterschule	Privat Krankenversichert	Ja	Ja	Nordrhein-Westfalen
10	.6275761553443693	80	weiblich	Mittelmäßig	Nein	Eher schlecht	Ja	Trifft voll und ganz zu	Trifft eher nicht zu	Trifft eher nicht zu	Trifft eher nicht zu	Trifft überhaupt nicht zu	Nicht genannt	Fachschule/Technikerschule/Meisterschule	Gesetzlich Krankenversichert	Ja	Ja	Mecklenburg-Vorpommern
11	1.164623710865588	70	weiblich	Sehr wenig	Nein	Mittelmäßig	Nein	Trifft voll und ganz zu	Trifft überhaupt nicht zu	Trifft überhaupt nicht zu	Trifft überhaupt nicht zu	Trifft überhaupt nicht zu	Nicht genannt	Ohne berufsbildenden Abschluss	Gesetzlich Krankenversichert	Ja	Nein	Nordrhein-Westfalen
12	.53657775194558	81	weiblich	Sehr viel	Nein	Eher gut	Nein	Trifft voll und ganz zu	Trifft eher zu	Trifft überhaupt nicht zu	Trifft überhaupt nicht zu	Trifft überhaupt nicht zu	Nicht genannt	Berufsschule/Lehre	Gesetzlich Krankenversichert	Ja	Ja	Sachsen
13	.5919652875178917	78	männlich	Sehr viel	Nein	Sehr schlecht	Nein	Trifft voll und ganz zu	Trifft überhaupt nicht zu	Trifft überhaupt nicht zu	Trifft eher zu	Trifft überhaupt nicht zu	Nicht genannt	Berufsschule/Lehre	Gesetzlich Krankenversichert	Ja	Ja	Hessen
14	.53657775194558	82	weiblich	Mittelmäßig	Nein	Mittelmäßig	Ja	Trifft voll und ganz zu	Trifft überhaupt nicht zu	Trifft eher zu	Trifft überhaupt nicht zu	Trifft überhaupt nicht zu	Nicht genannt	Fachschule/Technikerschule/Meisterschule	Gesetzlich Krankenversichert	Ja	Ja	Sachsen
15	1.108328822614	93	weiblich	Mittelmäßig	Ja	Eher gut	Nein	Trifft voll und ganz zu	Trifft überhaupt nicht zu	Trifft eher nicht zu	Trifft eher nicht zu	Trifft überhaupt nicht zu	Nicht genannt	Fachschule/Technikerschule/Meisterschule	Privat Krankenversichert	Ja	Ja	Niedersachsen
16	2.061627097046715	68	weiblich	Sehr viel	Nein	Sehr gut	Ja	Trifft voll und ganz zu	Trifft überhaupt nicht zu	Trifft überhaupt nicht zu	Trifft überhaupt nicht zu	Trifft überhaupt nicht zu	Genannt	Universität/Fachhochschule/Ingenieurschule/Polytechnikum	Privat Krankenversichert	Ja	Ja	Baden-Württemberg
17	1.009822146053583	65	weiblich	Viel	Nein	Eher gut	Nein	Trifft voll und ganz zu	Trifft überhaupt nicht zu	Trifft eher zu	Trifft eher nicht zu	Trifft eher nicht zu	Nicht genannt	Fachschule/Technikerschule/Meisterschule	Gesetzlich Krankenversichert	Nein	Ja	Hessen
18	.8541901746221124	75	weiblich	Wenig	Nein	Eher gut	Ja	Trifft eher zu	Trifft eher zu	Trifft überhaupt nicht zu	Trifft eher zu	Trifft überhaupt nicht zu	Nicht genannt	Berufsschule/Lehre	Gesetzlich Krankenversichert	Ja	Ja	Bayern
19	1.522784199406659	88	männlich	Viel	Nein	Mittelmäßig	Nein	Trifft voll und ganz zu	Trifft voll und ganz zu	Trifft voll und ganz zu	Trifft eher nicht zu	Trifft überhaupt nicht zu	Genannt	Universität/Fachhochschule/Ingenieurschule/Polytechnikum	Privat Krankenversichert	Ja	Ja	Nordrhein-Westfalen
20	.5186286383400403	79	weiblich	Sehr wenig	Nein	Eher gut	Ja	Trifft eher zu	Trifft eher nicht zu	Trifft eher nicht zu	Trifft eher nicht zu	Trifft überhaupt nicht zu	Nicht genannt	Berufsschule/Lehre	Gesetzlich Krankenversichert	Ja	Ja	Mecklenburg-Vorpommern
21	.6540468709204291	75	männlich	Sehr viel	Nein	Sehr gut	Nein	Trifft voll und ganz zu	Trifft eher nicht zu	Trifft eher zu	Trifft voll und ganz zu	Trifft überhaupt nicht zu	Nicht genannt	Ohne berufsbildenden Abschluss	Gesetzlich Krankenversichert	Ja	Ja	Nordrhein-Westfalen
22	1.857500498104026	65	männlich	Sehr viel	Nein	Eher gut	Nein	Trifft eher nicht zu	Trifft eher nicht zu	Trifft eher zu	Trifft eher nicht zu	Trifft überhaupt nicht zu	Genannt	Berufsschule/Lehre	Gesetzlich Krankenversichert	Ja	Ja	Bayern
23	1.04790044119346	74	weiblich	Mittelmäßig	Nein	Sehr gut	Ja	Trifft voll und ganz zu	Trifft überhaupt nicht zu	Trifft eher nicht zu	Trifft überhaupt nicht zu	Trifft überhaupt nicht zu	Nicht genannt	Fachschule/Technikerschule/Meisterschule	Gesetzlich Krankenversichert	Nein	Ja	Bayern
24	.8754323682976505	67	männlich	Sehr wenig	Nein	Eher gut	Nein	Trifft voll und ganz zu	Trifft überhaupt nicht zu	Trifft eher zu	Trifft eher zu	Trifft überhaupt nicht zu	Genannt	Universität/Fachhochschule/Ingenieurschule/Polytechnikum	Gesetzlich Krankenversichert	Ja	Ja	Hamburg
25	2.007806766317121	65	weiblich	Viel	Nein	Eher gut	Nein	Trifft eher zu	Trifft überhaupt nicht zu	Trifft eher zu	Trifft eher nicht zu	Trifft überhaupt nicht zu	Genannt	Universität/Fachhochschule/Ingenieurschule/Polytechnikum	Gesetzlich Krankenversichert	Ja	Ja	Bayern
26	.923536550295147	67	männlich	Viel	Nein	Eher gut	Ja	Trifft voll und ganz zu	Trifft eher nicht zu	Trifft eher nicht zu	Trifft überhaupt nicht zu	Trifft eher nicht zu	Nicht genannt	Universität/Fachhochschule/Ingenieurschule/Polytechnikum	Privat Krankenversichert	Nein	Ja	Rheinland-Pfalz
27	.8592262659389275	75	weiblich	Sehr viel	Nein	Eher gut	Ja	Trifft überhaupt nicht zu	Trifft überhaupt nicht zu	Trifft voll und ganz zu	Trifft voll und ganz zu	Trifft überhaupt nicht zu	Nicht genannt	Berufsschule/Lehre	Gesetzlich Krankenversichert	Ja	Ja	Hessen
28	.9493364940474058	77	weiblich	Mittelmäßig	Nein	Mittelmäßig	Ja	Trifft voll und ganz zu	Trifft voll und ganz zu	Trifft überhaupt nicht zu	Trifft eher nicht zu	Trifft überhaupt nicht zu	Nicht genannt	Berufsschule/Lehre	Gesetzlich Krankenversichert	Ja	Ja	Nordrhein-Westfalen
29	1.075989971153641	72	weiblich	Sehr wenig	Nein	Mittelmäßig	Nein	Trifft voll und ganz zu	Trifft eher nicht zu	Trifft eher zu	Trifft überhaupt nicht zu	Trifft überhaupt nicht zu	Nicht genannt	Fachschule/Technikerschule/Meisterschule	Gesetzlich Krankenversichert	Ja	Ja	Baden-Württemberg
30	1.638057183678929	70	weiblich	Sehr viel	Nein	Mittelmäßig	Ja	Trifft voll und ganz zu	Trifft eher nicht zu	Trifft eher nicht zu	Trifft überhaupt nicht zu	Trifft überhaupt nicht zu	Genannt	Berufsschule/Lehre	Gesetzlich Krankenversichert	Ja	Ja	Schleswig-Holstein
31	1.907291789186145	66	männlich	Sehr wenig	Nein	Mittelmäßig	Ja	Trifft voll und ganz zu	Trifft überhaupt nicht zu	Trifft eher zu	Trifft eher zu	Trifft überhaupt nicht zu	Genannt	Universität/Fachhochschule/Ingenieurschule/Polytechnikum	Gesetzlich Krankenversichert	Ja	Nein	Baden-Württemberg
32	1.108328822614	87	weiblich	Sehr wenig	Nein	Eher gut	Nein	Trifft eher nicht zu	Trifft überhaupt nicht zu	Trifft eher zu	Trifft eher nicht zu	Trifft überhaupt nicht zu	Nicht genannt	Universität/Fachhochschule/Ingenieurschule/Polytechnikum	Gesetzlich Krankenversichert	Ja	Ja	Niedersachsen
33	1.378242793457434	86	männlich	Sehr viel	Nein	Eher gut	Nein	Trifft eher zu	Trifft eher zu	Trifft eher zu	Trifft eher zu	Trifft überhaupt nicht zu	Genannt	Fachschule/Technikerschule/Meisterschule	Gesetzlich Krankenversichert	Nein	Ja	Hessen
34	.7075418913137328	70	männlich	Viel	Nein	Mittelmäßig	Ja	Trifft voll und ganz zu	Trifft voll und ganz zu	Trifft eher zu	Trifft eher nicht zu	Trifft eher nicht zu	Nicht genannt	Fachschule/Technikerschule/Meisterschule	Privat Krankenversichert	Nein	Ja	Baden-Württemberg
35	1.061335550512681	81	weiblich	Sehr wenig	Nein	Eher schlecht	Nein	Trifft voll und ganz zu	Trifft voll und ganz zu	Trifft voll und ganz zu	Trifft überhaupt nicht zu	Trifft überhaupt nicht zu	Nicht genannt	Ohne berufsbildenden Abschluss	Gesetzlich Krankenversichert	Ja	Ja	Baden-Württemberg
36	.3490743275464574	86	männlich	Wenig	Nein	Mittelmäßig	Nein	Trifft voll und ganz zu	Trifft eher nicht zu	Trifft überhaupt nicht zu	Trifft überhaupt nicht zu	Trifft überhaupt nicht zu	Nicht genannt	Fachschule/Technikerschule/Meisterschule	Gesetzlich Krankenversichert	Ja	Ja	Berlin
37	.7393790727406432	82	weiblich	Viel	Nein	Eher schlecht	Ja	Trifft voll und ganz zu	Trifft eher zu	Trifft eher zu	Trifft überhaupt nicht zu	Trifft überhaupt nicht zu	Nicht genannt	Fachschule/Technikerschule/Meisterschule	Gesetzlich Krankenversichert	Ja	Ja	Sachsen-Anhalt
38	.9342259278922781	68	männlich	Sehr viel	Nein	Sehr gut	Ja	Trifft eher nicht zu	Trifft überhaupt nicht zu	Trifft eher nicht zu	Trifft voll und ganz zu	Trifft voll und ganz zu	Nicht genannt	Universität/Fachhochschule/Ingenieurschule/Polytechnikum	Gesetzlich Krankenversichert	Ja	Nein	Hessen
39	.5636554138984269	78	weiblich	Wenig	Nein	Mittelmäßig	Ja	Trifft eher zu	Trifft überhaupt nicht zu	Weiß nicht	Trifft eher zu	Trifft überhaupt nicht zu	Nicht genannt	Ohne berufsbildenden Abschluss	Gesetzlich Krankenversichert	Nein	Ja	Thüringen
40	1.061335550512681	84	weiblich	Viel	Nein	Eher gut	Nein	Trifft überhaupt nicht zu	Trifft überhaupt nicht zu	Trifft voll und ganz zu	Trifft eher nicht zu	Trifft überhaupt nicht zu	Nicht genannt	Berufsschule/Lehre	Gesetzlich Krankenversichert	Ja	Ja	Baden-Württemberg
41	.6128554525568852	67	männlich	Viel	Nein	Eher gut	Ja	Trifft voll und ganz zu	Trifft voll und ganz zu	Trifft eher zu	Trifft eher zu	Trifft überhaupt nicht zu	Nicht genannt	Fachschule/Technikerschule/Meisterschule	Gesetzlich Krankenversichert	Ja	Ja	Thüringen
42	2.231451839285546	66	weiblich	Viel	Nein	Mittelmäßig	Ja	Trifft voll und ganz zu	Trifft eher zu	Trifft eher zu	Trifft überhaupt nicht zu	Trifft überhaupt nicht zu	Genannt	Universität/Fachhochschule/Ingenieurschule/Polytechnikum	Privat Krankenversichert	Ja	Ja	Nordrhein-Westfalen
43	.7766625681182677	79	männlich	Viel	Nein	Mittelmäßig	Ja	Trifft voll und ganz zu	Trifft voll und ganz zu	Trifft eher zu	Trifft eher nicht zu	Trifft überhaupt nicht zu	Genannt	Universität/Fachhochschule/Ingenieurschule/Polytechnikum	Gesetzlich Krankenversichert	Ja	Nein	Thüringen
44	.4546980262407163	72	männlich	Sehr wenig	Nein	Mittelmäßig	Nein	Trifft voll und ganz zu	Trifft überhaupt nicht zu	Trifft eher zu	Trifft überhaupt nicht zu	Trifft überhaupt nicht zu	Genannt	Berufsschule/Lehre	Gesetzlich Krankenversichert	Ja	Ja	Thüringen
45	1.522784199406659	87	männlich	Viel	Nein	Mittelmäßig	Nein	Trifft überhaupt nicht zu	Trifft überhaupt nicht zu	Trifft voll und ganz zu	Trifft eher zu	Trifft überhaupt nicht zu	Genannt	Universität/Fachhochschule/Ingenieurschule/Polytechnikum	Gesetzlich Krankenversichert	Ja	Ja	Nordrhein-Westfalen
46	1.415083782627466	73	männlich	Wenig	Nein	Mittelmäßig	Nein	Trifft voll und ganz zu	Trifft voll und ganz zu	Trifft eher zu	Trifft überhaupt nicht zu	Trifft überhaupt nicht zu	Genannt	Berufsschule/Lehre	Gesetzlich Krankenversichert	Ja	Nein	Baden-Württemberg
47	.6820616360978616	82	weiblich	Wenig	Nein	Eher schlecht	Ja	Trifft voll und ganz zu	Trifft eher nicht zu	Trifft eher zu	Trifft eher zu	Trifft überhaupt nicht zu	Nicht genannt	Ohne berufsbildenden Abschluss	Gesetzlich Krankenversichert	Nein	Ja	Thüringen
48	.3490743275464574	83	männlich	Mittelmäßig	Nein	Mittelmäßig	Nein	Trifft voll und ganz zu	Trifft voll und ganz zu	Trifft eher nicht zu	Trifft eher nicht zu	Trifft überhaupt nicht zu	Nicht genannt	Fachschule/Technikerschule/Meisterschule	Gesetzlich Krankenversichert	Ja	Ja	Berlin
49	1.03220164721603	66	männlich	Mittelmäßig	Nein	Mittelmäßig	Ja	Trifft voll und ganz zu	Trifft überhaupt nicht zu	Trifft überhaupt nicht zu	Trifft überhaupt nicht zu	Trifft überhaupt nicht zu	Nicht genannt	Fachschule/Technikerschule/Meisterschule	Gesetzlich Krankenversichert	Ja	Nein	Nordrhein-Westfalen
50	.9462710961935945	66	weiblich	Sehr viel	Nein	Sehr gut	Ja	Trifft voll und ganz zu	Trifft überhaupt nicht zu	Trifft eher zu	Trifft voll und ganz zu	Trifft überhaupt nicht zu	Genannt	Berufsschule/Lehre	Gesetzlich Krankenversichert	Ja	Ja	Hamburg
51	.7154216915942468	73	männlich	Sehr viel	Nein	Mittelmäßig	Ja	Trifft voll und ganz zu	Trifft überhaupt nicht zu	Trifft überhaupt nicht zu	Trifft überhaupt nicht zu	Trifft überhaupt nicht zu	Genannt	Universität/Fachhochschule/Ingenieurschule/Polytechnikum	Gesetzlich Krankenversichert	Ja	Ja	Sachsen
52	.6426415003055808	73	weiblich	Sehr viel	Nein	Eher gut	Ja	Trifft überhaupt nicht zu	Trifft überhaupt nicht zu	Trifft voll und ganz zu	Trifft überhaupt nicht zu	Trifft überhaupt nicht zu	Nicht genannt	Fachschule/Technikerschule/Meisterschule	Gesetzlich Krankenversichert	Nein	Geburtsort gehörte zu Deutschland, nicht jetziges BRD Gebiet	Brandenburg
53	1.108328822614	81	weiblich	Sehr viel	Nein	Eher gut	Ja	Trifft voll und ganz zu	Trifft voll und ganz zu	Trifft voll und ganz zu	Trifft voll und ganz zu	Trifft überhaupt nicht zu	Nicht genannt	Universität/Fachhochschule/Ingenieurschule/Polytechnikum	Gesetzlich Krankenversichert	Ja	Ja	Niedersachsen
54	1.531650080662311	73	männlich	Sehr wenig	Nein	Eher gut	Nein	Trifft voll und ganz zu	Trifft überhaupt nicht zu	Trifft voll und ganz zu	Trifft voll und ganz zu	Trifft überhaupt nicht zu	Genannt	Berufsschule/Lehre	Privat Krankenversichert	Ja	Ja	Nordrhein-Westfalen
55	.7388700689155542	74	männlich	Mittelmäßig	Nein	Sehr gut	Ja	Trifft voll und ganz zu	Trifft voll und ganz zu	Trifft überhaupt nicht zu	Trifft überhaupt nicht zu	Trifft überhaupt nicht zu	Nicht genannt	Fachschule/Technikerschule/Meisterschule	Gesetzlich Krankenversichert	Ja	Ja	Niedersachsen
56	.8541901746221124	75	weiblich	Sehr viel	Nein	Mittelmäßig	Ja	Trifft voll und ganz zu	Trifft eher nicht zu	Trifft voll und ganz zu	Trifft eher zu	Trifft überhaupt nicht zu	Nicht genannt	Berufsschule/Lehre	Gesetzlich Krankenversichert	Ja	Nein	Bayern
57	1.164623710865588	73	weiblich	Sehr viel	Nein	Sehr gut	Nein	Weiß nicht	Trifft überhaupt nicht zu	Trifft eher zu	Trifft eher zu	Trifft überhaupt nicht zu	Nicht genannt	Berufsschule/Lehre	Gesetzlich Krankenversichert	Ja	Ja	Nordrhein-Westfalen
58	1.139141525277358	68	männlich	Wenig	Nein	Eher gut	Nein	Trifft voll und ganz zu	Trifft voll und ganz zu	Trifft überhaupt nicht zu	Trifft eher nicht zu	Trifft überhaupt nicht zu	Genannt	Berufsschule/Lehre	Privat Krankenversichert	Ja	Ja	Brandenburg
59	.6128554525568852	67	männlich	Wenig	Nein	Mittelmäßig	Nein	Trifft voll und ganz zu	Trifft überhaupt nicht zu	Trifft eher zu	Trifft überhaupt nicht zu	Trifft überhaupt nicht zu	Nicht genannt	Berufsschule/Lehre	Gesetzlich Krankenversichert	Ja	Ja	Thüringen
60	.5339433373073744	72	weiblich	Sehr wenig	Nein	Mittelmäßig	Nein	Trifft eher zu	Trifft eher zu	Trifft eher zu	Trifft eher zu	Trifft überhaupt nicht zu	Nicht genannt	Berufsschule/Lehre	Gesetzlich Krankenversichert	Ja	Ja	Berlin
61	.9493364940474058	77	weiblich	Sehr viel	Nein	Eher gut	Ja	Trifft voll und ganz zu	Trifft überhaupt nicht zu	Trifft eher zu	Trifft eher nicht zu	Trifft überhaupt nicht zu	Nicht genannt	Berufsschule/Lehre	Privat Krankenversichert	Ja	Ja	Nordrhein-Westfalen
62	2.067257170518245	91	weiblich	Mittelmäßig	Nein	Mittelmäßig	Nein	Trifft voll und ganz zu	Trifft überhaupt nicht zu	Trifft überhaupt nicht zu	Trifft überhaupt nicht zu	Trifft überhaupt nicht zu	Genannt	Berufsschule/Lehre	Gesetzlich Krankenversichert	Ja	Ja	Bayern
63	1.847073100590294	69	männlich	Sehr viel	Nein	Eher gut	Ja	Trifft voll und ganz zu	Trifft eher nicht zu	Trifft eher nicht zu	Trifft eher zu	Trifft überhaupt nicht zu	Genannt	Fachschule/Technikerschule/Meisterschule	Keine Angabe	Ja	Ja	Rheinland-Pfalz
64	1.148762145047124	80	weiblich	Sehr viel	Ja	Eher schlecht	Nein	Trifft voll und ganz zu	Trifft überhaupt nicht zu	Trifft überhaupt nicht zu	Trifft überhaupt nicht zu	Trifft überhaupt nicht zu	Nicht genannt	Ohne berufsbildenden Abschluss	Gesetzlich Krankenversichert	Ja	Ja	Nordrhein-Westfalen
65	.9642665225445469	68	männlich	Sehr viel	Nein	Eher gut	Ja	Trifft eher zu	Trifft überhaupt nicht zu	Trifft voll und ganz zu	Trifft voll und ganz zu	Trifft überhaupt nicht zu	Genannt	Universität/Fachhochschule/Ingenieurschule/Polytechnikum	Gesetzlich Krankenversichert	Ja	Ja	Sachsen
66	.714620032418321	77	männlich	Mittelmäßig	Nein	Eher gut	Nein	Trifft voll und ganz zu	Trifft überhaupt nicht zu	Trifft eher zu	Trifft eher nicht zu	Trifft überhaupt nicht zu	Genannt	Universität/Fachhochschule/Ingenieurschule/Polytechnikum	Gesetzlich Krankenversichert	Ja	Ja	Mecklenburg-Vorpommern
67	1.378242793457434	81	männlich	Mittelmäßig	Nein	Eher gut	Nein	Trifft voll und ganz zu	Trifft überhaupt nicht zu	Trifft überhaupt nicht zu	Trifft überhaupt nicht zu	Trifft überhaupt nicht zu	Genannt	Universität/Fachhochschule/Ingenieurschule/Polytechnikum	Gesetzlich Krankenversichert	Ja	Ja	Hessen
68	1.009822146053583	68	weiblich	Mittelmäßig	Nein	Sehr gut	Nein	Trifft voll und ganz zu	Trifft eher nicht zu	Trifft eher zu	Trifft eher nicht zu	Trifft überhaupt nicht zu	Nicht genannt	Universität/Fachhochschule/Ingenieurschule/Polytechnikum	Gesetzlich Krankenversichert	Ja	Ja	Hessen
69	1.382958442870279	74	weiblich	Sehr viel	Ja	Eher schlecht	Ja	Trifft voll und ganz zu	Trifft überhaupt nicht zu	Trifft überhaupt nicht zu	Trifft überhaupt nicht zu	Trifft überhaupt nicht zu	Genannt	Berufsschule/Lehre	Gesetzlich Krankenversichert	Ja	Ja	Thüringen
70	.7181159297900913	67	weiblich	Sehr wenig	Nein	Eher gut	Nein	Trifft voll und ganz zu	Trifft überhaupt nicht zu	Trifft eher zu	Trifft überhaupt nicht zu	Trifft überhaupt nicht zu	Nicht genannt	Berufsschule/Lehre	Gesetzlich Krankenversichert	Ja	Geburtsort gehörte zu Deutschland, nicht jetziges BRD Gebiet	Sachsen-Anhalt
71	.9493364940474058	75	weiblich	Sehr wenig	Nein	Sehr gut	Ja	Trifft eher nicht zu	Trifft eher nicht zu	Trifft eher zu	Trifft eher nicht zu	Trifft überhaupt nicht zu	Nicht genannt	Berufsschule/Lehre	Gesetzlich Krankenversichert	Ja	Ja	Nordrhein-Westfalen
72	1.030813548523357	65	weiblich	Wenig	Nein	Mittelmäßig	Ja	Trifft eher zu	Weiß nicht	Trifft eher zu	Trifft eher zu	Trifft überhaupt nicht zu	Genannt	Universität/Fachhochschule/Ingenieurschule/Polytechnikum	Privat Krankenversichert	Ja	Ja	Baden-Württemberg
73	1.033628585259123	82	weiblich	Sehr viel	Nein	Mittelmäßig	Ja	Trifft voll und ganz zu	Trifft überhaupt nicht zu	Trifft überhaupt nicht zu	Trifft überhaupt nicht zu	Trifft überhaupt nicht zu	Nicht genannt	Universität/Fachhochschule/Ingenieurschule/Polytechnikum	Gesetzlich Krankenversichert	Ja	Ja	Bayern
74	1.04229358241044	68	weiblich	Wenig	Nein	Eher gut	Ja	Weiß nicht	Trifft überhaupt nicht zu	Trifft voll und ganz zu	Trifft eher nicht zu	Trifft überhaupt nicht zu	Genannt	Berufsschule/Lehre	Gesetzlich Krankenversichert	Ja	Ja	Sachsen
75	1.308093741840858	77	männlich	Mittelmäßig	Nein	Eher gut	Ja	Trifft voll und ganz zu	Trifft voll und ganz zu	Trifft eher nicht zu	Trifft eher nicht zu	Trifft überhaupt nicht zu	Genannt	Universität/Fachhochschule/Ingenieurschule/Polytechnikum	Privat Krankenversichert	Ja	Ja	Nordrhein-Westfalen
76	1.522784199406659	84	männlich	Viel	Nein	Sehr gut	Nein	Trifft voll und ganz zu	Trifft voll und ganz zu	Trifft eher zu	Trifft eher zu	Trifft eher nicht zu	Genannt	Universität/Fachhochschule/Ingenieurschule/Polytechnikum	Privat Krankenversichert	Ja	Ja	Nordrhein-Westfalen
77	.7846409276388816	69	weiblich	Sehr viel	Nein	Eher gut	Ja	Trifft eher nicht zu	Trifft überhaupt nicht zu	Trifft voll und ganz zu	Trifft voll und ganz zu	Trifft überhaupt nicht zu	Nicht genannt	Berufsschule/Lehre	Privat Krankenversichert	Ja	Ja	Schleswig-Holstein
78	1.009822146053583	67	weiblich	Wenig	Nein	Eher gut	Ja	Trifft eher zu	Trifft voll und ganz zu	Trifft voll und ganz zu	Trifft voll und ganz zu	Trifft überhaupt nicht zu	Nicht genannt	Ohne berufsbildenden Abschluss	Gesetzlich Krankenversichert	Ja	Ja	Hessen
79	1.23131921879926	66	weiblich	Mittelmäßig	Nein	Mittelmäßig	Ja	Trifft voll und ganz zu	Trifft überhaupt nicht zu	Trifft eher zu	Trifft überhaupt nicht zu	Trifft überhaupt nicht zu	Genannt	Berufsschule/Lehre	Gesetzlich Krankenversichert	Ja	Ja	Brandenburg
80	2.084035744809523	70	weiblich	Mittelmäßig	Nein	Sehr gut	Ja	Trifft voll und ganz zu	Trifft eher zu	Trifft eher zu	Trifft eher zu	Trifft überhaupt nicht zu	Genannt	Berufsschule/Lehre	Gesetzlich Krankenversichert	Ja	Ja	Rheinland-Pfalz
81	.5238456190935958	78	weiblich	Sehr wenig	Nein	Mittelmäßig	Ja	Trifft voll und ganz zu	Trifft voll und ganz zu	Trifft eher zu	Trifft überhaupt nicht zu	Trifft überhaupt nicht zu	Nicht genannt	Berufsschule/Lehre	Gesetzlich Krankenversichert	Ja	Ja	Brandenburg
82	1.370405516760529	74	männlich	Sehr wenig	Nein	Mittelmäßig	Nein	Trifft voll und ganz zu	Trifft überhaupt nicht zu	Trifft eher nicht zu	Trifft eher zu	Trifft eher zu	Genannt	Universität/Fachhochschule/Ingenieurschule/Polytechnikum	Gesetzlich Krankenversichert	Ja	Ja	Rheinland-Pfalz
83	.6981486550929148	85	männlich	Sehr wenig	Nein	Mittelmäßig	Ja	Trifft eher zu	Trifft überhaupt nicht zu	Trifft voll und ganz zu	Trifft eher zu	Trifft überhaupt nicht zu	Genannt	Universität/Fachhochschule/Ingenieurschule/Polytechnikum	Gesetzlich Krankenversichert	Ja	Ja	Berlin
84	.53657775194558	91	weiblich	Mittelmäßig	Ja	Eher gut	Ja	Trifft voll und ganz zu	Trifft überhaupt nicht zu	Trifft eher zu	Trifft eher nicht zu	Trifft überhaupt nicht zu	Nicht genannt	Fachschule/Technikerschule/Meisterschule	Gesetzlich Krankenversichert	Ja	Ja	Sachsen
85	.6110002861403976	77	männlich	Sehr wenig	Nein	Mittelmäßig	Nein	Trifft voll und ganz zu	Trifft überhaupt nicht zu	Trifft überhaupt nicht zu	Trifft überhaupt nicht zu	Trifft überhaupt nicht zu	Genannt	Universität/Fachhochschule/Ingenieurschule/Polytechnikum	Gesetzlich Krankenversichert	Ja	Nein	Sachsen
86	1.164623710865588	73	weiblich	Wenig	Nein	Mittelmäßig	Nein	Trifft eher zu	Trifft überhaupt nicht zu	Trifft eher zu	Trifft eher zu	Trifft überhaupt nicht zu	Nicht genannt	Ohne berufsbildenden Abschluss	Gesetzlich Krankenversichert	Ja	Ja	Nordrhein-Westfalen
87	1.04790044119346	72	weiblich	Wenig	Nein	Mittelmäßig	Ja	Trifft eher zu	Trifft eher zu	Trifft eher zu	Trifft überhaupt nicht zu	Trifft überhaupt nicht zu	Nicht genannt	Berufsschule/Lehre	Gesetzlich Krankenversichert	Ja	Ja	Bayern
88	.4731355480967973	67	weiblich	Sehr wenig	Nein	Mittelmäßig	Nein	Trifft überhaupt nicht zu	Trifft eher nicht zu	Trifft eher zu	Trifft voll und ganz zu	Trifft überhaupt nicht zu	Nicht genannt	Berufsschule/Lehre	Gesetzlich Krankenversichert	Ja	Ja	Hamburg
89	.5211467912052199	68	weiblich	Mittelmäßig	Nein	Eher gut	Nein	Trifft voll und ganz zu	Trifft voll und ganz zu	Trifft eher nicht zu	Trifft eher nicht zu	Trifft überhaupt nicht zu	Nicht genannt	Berufsschule/Lehre	Gesetzlich Krankenversichert	Ja	Ja	Sachsen
90	1.076455383047872	68	weiblich	Sehr wenig	Nein	Eher gut	Nein	Trifft überhaupt nicht zu	Trifft voll und ganz zu	Trifft überhaupt nicht zu	Trifft überhaupt nicht zu	Trifft überhaupt nicht zu	Nicht genannt	Berufsschule/Lehre	Gesetzlich Krankenversichert	Ja	Ja	Niedersachsen
91	.915922415487413	78	weiblich	Mittelmäßig	Nein	Mittelmäßig	Ja	Trifft voll und ganz zu	Trifft eher zu	Trifft eher nicht zu	Trifft überhaupt nicht zu	Trifft überhaupt nicht zu	Nicht genannt	Fachschule/Technikerschule/Meisterschule	Gesetzlich Krankenversichert	Ja	Ja	Niedersachsen
92	.8541901746221124	77	weiblich	Viel	Nein	Mittelmäßig	Ja	Trifft voll und ganz zu	Trifft überhaupt nicht zu	Trifft voll und ganz zu	Trifft eher nicht zu	Trifft überhaupt nicht zu	Nicht genannt	Berufsschule/Lehre	Gesetzlich Krankenversichert	Ja	Nein	Bayern
93	.6495126514930203	74	männlich	Sehr wenig	Nein	Mittelmäßig	Nein	Trifft voll und ganz zu	Trifft voll und ganz zu	Trifft überhaupt nicht zu	Trifft überhaupt nicht zu	Trifft überhaupt nicht zu	Genannt	Berufsschule/Lehre	Gesetzlich Krankenversichert	Ja	Nein	Hamburg
94	.6981486550929148	81	männlich	Wenig	Nein	Mittelmäßig	Nein	Trifft eher zu	Trifft eher zu	Trifft eher nicht zu	Trifft eher nicht zu	Trifft überhaupt nicht zu	Genannt	Fachschule/Technikerschule/Meisterschule	Gesetzlich Krankenversichert	Ja	Ja	Berlin
95	1.033628585259123	80	weiblich	Sehr wenig	Nein	Eher gut	Ja	Trifft voll und ganz zu	Trifft überhaupt nicht zu	Weiß nicht	Trifft überhaupt nicht zu	Trifft überhaupt nicht zu	Nicht genannt	Berufsschule/Lehre	Gesetzlich Krankenversichert	Ja	Ja	Bayern
96	1.531650080662311	70	männlich	Mittelmäßig	Nein	Sehr gut	Nein	Trifft voll und ganz zu	Trifft voll und ganz zu	Trifft eher zu	Trifft überhaupt nicht zu	Trifft eher nicht zu	Genannt	Universität/Fachhochschule/Ingenieurschule/Polytechnikum	Privat Krankenversichert	Ja	Ja	Nordrhein-Westfalen
97	.3556402541373596	85	männlich	Mittelmäßig	Ja	Eher schlecht	Ja	Trifft voll und ganz zu	Trifft eher nicht zu	Trifft voll und ganz zu	Trifft überhaupt nicht zu	Trifft überhaupt nicht zu	Nicht genannt	Universität/Fachhochschule/Ingenieurschule/Polytechnikum	Gesetzlich Krankenversichert	Ja	Ja	Sachsen
98	.8770871976202262	77	weiblich	Wenig	Nein	Mittelmäßig	Nein	Trifft voll und ganz zu	Trifft eher nicht zu	Trifft eher zu	Trifft eher zu	Trifft überhaupt nicht zu	Nicht genannt	Berufsschule/Lehre	Gesetzlich Krankenversichert	Ja	Ja	Baden-Württemberg
99	1.027826133980614	87	weiblich	Sehr wenig	Nein	Eher gut	Nein	Trifft voll und ganz zu	Trifft voll und ganz zu	Trifft überhaupt nicht zu	Trifft eher zu	Trifft überhaupt nicht zu	Nicht genannt	Ohne berufsbildenden Abschluss	Gesetzlich Krankenversichert	Nein	Geburtsort gehörte zu Deutschland, nicht jetziges BRD Gebiet	Rheinland-Pfalz
100	.6338890591868975	86	weiblich	Sehr viel	Ja	Mittelmäßig	Ja	Trifft voll und ganz zu	Trifft überhaupt nicht zu	Trifft voll und ganz zu	Trifft überhaupt nicht zu	Trifft überhaupt nicht zu	Nicht genannt	Berufsschule/Lehre	Gesetzlich Krankenversichert	Ja	Ja	Brandenburg
101	1.00390338315856	66	weiblich	Sehr wenig	Nein	Mittelmäßig	Nein	Trifft eher nicht zu	Trifft eher nicht zu	Trifft voll und ganz zu	Trifft eher zu	Trifft überhaupt nicht zu	Nicht genannt	Berufsschule/Lehre	Gesetzlich Krankenversichert	Ja	Ja	Bayern
102	1.522784199406659	82	männlich	Viel	Nein	Eher gut	Nein	Trifft voll und ganz zu	Trifft voll und ganz zu	Trifft eher nicht zu	Trifft eher nicht zu	Trifft überhaupt nicht zu	Genannt	Universität/Fachhochschule/Ingenieurschule/Polytechnikum	Gesetzlich Krankenversichert	Ja	Ja	Nordrhein-Westfalen
103	.6110002861403976	75	männlich	Sehr wenig	Nein	Eher schlecht	Nein	Trifft eher zu	Trifft eher zu	Trifft eher nicht zu	Trifft eher nicht zu	Trifft überhaupt nicht zu	Genannt	Universität/Fachhochschule/Ingenieurschule/Polytechnikum	Gesetzlich Krankenversichert	Ja	Ja	Sachsen
104	.8451673245158511	73	männlich	Wenig	Nein	Eher gut	Nein	Trifft voll und ganz zu	Trifft voll und ganz zu	Trifft eher nicht zu	Trifft eher nicht zu	Trifft überhaupt nicht zu	Genannt	Universität/Fachhochschule/Ingenieurschule/Polytechnikum	Gesetzlich Krankenversichert	Ja	Ja	Brandenburg
105	.4871449139621536	80	weiblich	Sehr viel	Nein	Mittelmäßig	Ja	Trifft voll und ganz zu	Trifft überhaupt nicht zu	Trifft voll und ganz zu	Trifft überhaupt nicht zu	Trifft überhaupt nicht zu	Nicht genannt	Berufsschule/Lehre	Gesetzlich Krankenversichert	Ja	Ja	Hamburg
106	1.148762145047124	87	weiblich	Viel	Nein	Mittelmäßig	Ja	Trifft voll und ganz zu	Trifft überhaupt nicht zu	Trifft voll und ganz zu	Trifft überhaupt nicht zu	Trifft überhaupt nicht zu	Nicht genannt	Fachschule/Technikerschule/Meisterschule	Gesetzlich Krankenversichert	Ja	Ja	Nordrhein-Westfalen
107	.915922415487413	76	weiblich	Sehr viel	Nein	Mittelmäßig	Ja	Trifft voll und ganz zu	Trifft überhaupt nicht zu	Trifft voll und ganz zu	Trifft überhaupt nicht zu	Trifft überhaupt nicht zu	Nicht genannt	Berufsschule/Lehre	Gesetzlich Krankenversichert	Nein	Ja	Niedersachsen
108	.6128554525568852	69	männlich	Sehr viel	Nein	Eher schlecht	Ja	Trifft voll und ganz zu	Trifft eher nicht zu	Trifft eher nicht zu	Trifft überhaupt nicht zu	Trifft überhaupt nicht zu	Nicht genannt	Universität/Fachhochschule/Ingenieurschule/Polytechnikum	Gesetzlich Krankenversichert	Ja	Ja	Thüringen
109	.6540468709204291	75	männlich	Sehr viel	Nein	Eher gut	Nein	Trifft voll und ganz zu	Trifft überhaupt nicht zu	Trifft voll und ganz zu	Trifft voll und ganz zu	Trifft überhaupt nicht zu	Nicht genannt	Universität/Fachhochschule/Ingenieurschule/Polytechnikum	Privat Krankenversichert	Nein	Ja	Nordrhein-Westfalen
110	1.164623710865588	73	weiblich	Wenig	Nein	Eher gut	Nein	Trifft voll und ganz zu	Trifft überhaupt nicht zu	Trifft eher nicht zu	Trifft überhaupt nicht zu	Trifft überhaupt nicht zu	Nicht genannt	Fachschule/Technikerschule/Meisterschule	Gesetzlich Krankenversichert	Ja	Geburtsort gehörte zu Deutschland, nicht jetziges BRD Gebiet	Nordrhein-Westfalen
111	.6338890591868975	88	weiblich	Sehr viel	Nein	Mittelmäßig	Ja	Trifft voll und ganz zu	Trifft voll und ganz zu	Trifft überhaupt nicht zu	Trifft eher nicht zu	Trifft überhaupt nicht zu	Nicht genannt	Ohne berufsbildenden Abschluss	Gesetzlich Krankenversichert	Ja	Nein	Brandenburg
112	1.148762145047124	80	weiblich	Sehr viel	Ja	Eher schlecht	Ja	Trifft voll und ganz zu	Trifft überhaupt nicht zu	Trifft überhaupt nicht zu	Trifft eher zu	Trifft überhaupt nicht zu	Nicht genannt	Ohne berufsbildenden Abschluss	Gesetzlich Krankenversichert	Ja	Geburtsort gehörte zu Deutschland, nicht jetziges BRD Gebiet	Nordrhein-Westfalen
113	1.857500498104026	69	männlich	Mittelmäßig	Nein	Mittelmäßig	Ja	Trifft eher zu	Trifft eher zu	Trifft eher nicht zu	Trifft eher nicht zu	Trifft eher nicht zu	Genannt	Fachschule/Technikerschule/Meisterschule	Gesetzlich Krankenversichert	Ja	Ja	Bayern
114	.8592262659389275	77	weiblich	Wenig	Nein	Eher gut	Ja	Trifft überhaupt nicht zu	Trifft voll und ganz zu	Trifft überhaupt nicht zu	Trifft überhaupt nicht zu	Trifft überhaupt nicht zu	Nicht genannt	Ohne berufsbildenden Abschluss	Gesetzlich Krankenversichert	Ja	Nein	Hessen
115	1.070907098043245	87	männlich	Sehr wenig	Nein	Sehr gut	Nein	Trifft voll und ganz zu	Trifft voll und ganz zu	Trifft überhaupt nicht zu	Trifft überhaupt nicht zu	Trifft überhaupt nicht zu	Genannt	Universität/Fachhochschule/Ingenieurschule/Polytechnikum	Privat Krankenversichert	Ja	Ja	Schleswig-Holstein
116	1.030813548523357	66	weiblich	keine Angabe	Nein	Sehr gut	Nein	Trifft voll und ganz zu	Trifft überhaupt nicht zu	Trifft überhaupt nicht zu	Trifft überhaupt nicht zu	Trifft überhaupt nicht zu	Nicht genannt	Berufsschule/Lehre	Gesetzlich Krankenversichert	Nein	Geburtsort gehörte zu Deutschland, nicht jetziges BRD Gebiet	Baden-Württemberg
117	.5354535490216225	81	männlich	Wenig	Nein	Mittelmäßig	Nein	Trifft voll und ganz zu	Trifft überhaupt nicht zu	Trifft voll und ganz zu	Trifft eher zu	Trifft überhaupt nicht zu	Nicht genannt	Fachschule/Technikerschule/Meisterschule	Gesetzlich Krankenversichert	Nein	Ja	Schleswig-Holstein
118	.7658250403311555	71	männlich	Wenig	Nein	Eher gut	Ja	Trifft voll und ganz zu	Trifft voll und ganz zu	Trifft eher nicht zu	Trifft überhaupt nicht zu	Trifft überhaupt nicht zu	Nicht genannt	Universität/Fachhochschule/Ingenieurschule/Polytechnikum	Gesetzlich Krankenversichert	Ja	Ja	Nordrhein-Westfalen
119	.6457529794145972	81	männlich	Wenig	Nein	Eher gut	Ja	Trifft voll und ganz zu	Trifft voll und ganz zu	Trifft eher zu	Trifft eher zu	Trifft überhaupt nicht zu	Genannt	Berufsschule/Lehre	Gesetzlich Krankenversichert	Nein	Ja	Hamburg
120	1.148762145047124	85	weiblich	Sehr wenig	Nein	Mittelmäßig	Nein	Trifft voll und ganz zu	Trifft überhaupt nicht zu	Trifft überhaupt nicht zu	Trifft eher zu	Trifft überhaupt nicht zu	Nicht genannt	Berufsschule/Lehre	Gesetzlich Krankenversichert	Nein	Ja	Nordrhein-Westfalen
121	.3055001430701988	75	männlich	Mittelmäßig	Nein	Mittelmäßig	Nein	Trifft voll und ganz zu	Trifft eher nicht zu	Trifft eher zu	Trifft eher zu	Trifft überhaupt nicht zu	Genannt	Fachschule/Technikerschule/Meisterschule	Gesetzlich Krankenversichert	Ja	Nein	Sachsen
122	2.079445201000656	84	weiblich	Sehr viel	Ja	Sehr schlecht	Nein	Trifft voll und ganz zu	Trifft überhaupt nicht zu	Trifft überhaupt nicht zu	Trifft überhaupt nicht zu	Trifft überhaupt nicht zu	Genannt	Ohne berufsbildenden Abschluss	Gesetzlich Krankenversichert	Ja	Nein	Hessen
123	.5339433373073744	70	weiblich	Sehr viel	Nein	Sehr gut	Ja	Trifft eher nicht zu	Trifft überhaupt nicht zu	Trifft eher zu	Trifft voll und ganz zu	Trifft überhaupt nicht zu	Nicht genannt	Universität/Fachhochschule/Ingenieurschule/Polytechnikum	Gesetzlich Krankenversichert	Ja	Ja	Berlin
124	.998267799398416	65	weiblich	Sehr viel	Nein	Sehr gut	Nein	Trifft voll und ganz zu	Trifft überhaupt nicht zu	Trifft überhaupt nicht zu	Trifft überhaupt nicht zu	Trifft eher nicht zu	Nicht genannt	Fachschule/Technikerschule/Meisterschule	Gesetzlich Krankenversichert	Ja	Ja	Rheinland-Pfalz
125	1.208541208991448	79	männlich	Mittelmäßig	Nein	Eher gut	Ja	Trifft voll und ganz zu	Trifft überhaupt nicht zu	Trifft eher zu	Trifft eher zu	Trifft überhaupt nicht zu	Genannt	Universität/Fachhochschule/Ingenieurschule/Polytechnikum	Gesetzlich Krankenversichert	Ja	Ja	Baden-Württemberg
126	.6310261889347629	75	männlich	Wenig	Nein	Mittelmäßig	Nein	Trifft voll und ganz zu	Trifft eher zu	Trifft eher nicht zu	Trifft überhaupt nicht zu	Trifft überhaupt nicht zu	Nicht genannt	Berufsschule/Lehre	Gesetzlich Krankenversichert	Nein	Ja	Niedersachsen
127	1.075989971153641	72	weiblich	Viel	Nein	Sehr gut	Ja	Trifft voll und ganz zu	Trifft überhaupt nicht zu	Trifft voll und ganz zu	Trifft überhaupt nicht zu	Trifft überhaupt nicht zu	Nicht genannt	Fachschule/Technikerschule/Meisterschule	Gesetzlich Krankenversichert	Nein	Ja	Baden-Württemberg
128	.923536550295147	69	männlich	Wenig	Nein	Sehr schlecht	Ja	Trifft voll und ganz zu	Trifft überhaupt nicht zu	Trifft eher zu	Trifft überhaupt nicht zu	Trifft überhaupt nicht zu	Nicht genannt	Berufsschule/Lehre	Gesetzlich Krankenversichert	Ja	Ja	Rheinland-Pfalz
129	1.478758145481286	88	weiblich	Viel	Nein	Mittelmäßig	Ja	Trifft voll und ganz zu	Trifft eher zu	Trifft eher nicht zu	Trifft überhaupt nicht zu	Trifft überhaupt nicht zu	Genannt	Berufsschule/Lehre	Gesetzlich Krankenversichert	Ja	Ja	Sachsen-Anhalt
130	1.033628585259123	88	weiblich	Sehr wenig	Nein	Eher gut	Nein	Trifft voll und ganz zu	Trifft überhaupt nicht zu	Trifft überhaupt nicht zu	Trifft überhaupt nicht zu	Trifft überhaupt nicht zu	Nicht genannt	Berufsschule/Lehre	Gesetzlich Krankenversichert	Ja	Ja	Bayern
131	.6812364958712605	85	männlich	Sehr wenig	Nein	Eher gut	Ja	Trifft eher zu	Trifft überhaupt nicht zu	Trifft voll und ganz zu	Trifft eher nicht zu	Trifft überhaupt nicht zu	Nicht genannt	Universität/Fachhochschule/Ingenieurschule/Polytechnikum	Gesetzlich Krankenversichert	Ja	Ja	Rheinland-Pfalz
132	1.061335550512681	90	weiblich	Mittelmäßig	Nein	Eher gut	Ja	Trifft voll und ganz zu	Trifft voll und ganz zu	Trifft voll und ganz zu	Trifft eher zu	Trifft überhaupt nicht zu	Nicht genannt	Universität/Fachhochschule/Ingenieurschule/Polytechnikum	Privat Krankenversichert	Nein	Ja	Baden-Württemberg
133	.3511066913827969	71	männlich	Sehr viel	Nein	Mittelmäßig	Nein	Trifft voll und ganz zu	Trifft überhaupt nicht zu	Trifft überhaupt nicht zu	Trifft überhaupt nicht zu	Trifft überhaupt nicht zu	Nicht genannt	Universität/Fachhochschule/Ingenieurschule/Polytechnikum	Privat Krankenversichert	Ja	Ja	Berlin
134	.7075418913137328	74	männlich	Mittelmäßig	Nein	Eher gut	Ja	Trifft eher zu	Trifft eher zu	Trifft eher nicht zu	Trifft eher nicht zu	Trifft eher nicht zu	Nicht genannt	Universität/Fachhochschule/Ingenieurschule/Polytechnikum	Privat Krankenversichert	Ja	Ja	Baden-Württemberg
135	.5115252381489224	68	weiblich	Wenig	Nein	Sehr gut	Nein	Trifft eher zu	Trifft eher nicht zu	Trifft eher zu	Trifft eher nicht zu	Trifft eher zu	Nicht genannt	Universität/Fachhochschule/Ingenieurschule/Polytechnikum	Gesetzlich Krankenversichert	Ja	Ja	Berlin
136	.8541527750601047	71	weiblich	Viel	Nein	Sehr gut	Ja	Trifft voll und ganz zu	Trifft überhaupt nicht zu	Trifft überhaupt nicht zu	Trifft überhaupt nicht zu	Trifft voll und ganz zu	Nicht genannt	Fachschule/Technikerschule/Meisterschule	Gesetzlich Krankenversichert	Ja	Nein	Saarland
137	.725901983384306	69	männlich	Viel	Nein	Mittelmäßig	Nein	Trifft voll und ganz zu	Trifft überhaupt nicht zu	Trifft überhaupt nicht zu	Trifft überhaupt nicht zu	Trifft überhaupt nicht zu	Nicht genannt	Universität/Fachhochschule/Ingenieurschule/Polytechnikum	Gesetzlich Krankenversichert	Nein	Ja	Schleswig-Holstein
138	1.148762145047124	84	weiblich	Mittelmäßig	Ja	Mittelmäßig	Nein	Trifft voll und ganz zu	Trifft voll und ganz zu	Trifft überhaupt nicht zu	Trifft überhaupt nicht zu	Trifft überhaupt nicht zu	Nicht genannt	Ohne berufsbildenden Abschluss	Gesetzlich Krankenversichert	Ja	Ja	Nordrhein-Westfalen
139	.6310261889347629	78	männlich	Mittelmäßig	Nein	Mittelmäßig	Ja	Trifft überhaupt nicht zu	Trifft überhaupt nicht zu	Trifft überhaupt nicht zu	Trifft eher nicht zu	Trifft überhaupt nicht zu	Nicht genannt	Universität/Fachhochschule/Ingenieurschule/Polytechnikum	Gesetzlich Krankenversichert	Ja	Ja	Niedersachsen
140	.8425196610042609	90	weiblich	Mittelmäßig	Nein	Eher gut	Nein	Trifft überhaupt nicht zu	Trifft überhaupt nicht zu	Trifft überhaupt nicht zu	Trifft voll und ganz zu	Trifft überhaupt nicht zu	Nicht genannt	Berufsschule/Lehre	Gesetzlich Krankenversichert	Ja	Ja	Saarland
141	1.027826133980614	80	weiblich	Sehr wenig	Nein	Mittelmäßig	Nein	Trifft eher nicht zu	Trifft überhaupt nicht zu	Trifft eher zu	Weiß nicht	Trifft überhaupt nicht zu	Nicht genannt	Universität/Fachhochschule/Ingenieurschule/Polytechnikum	Privat Krankenversichert	Ja	Ja	Rheinland-Pfalz
142	1.857500498104026	69	männlich	Sehr viel	Nein	Sehr schlecht	Ja	Trifft voll und ganz zu	Trifft voll und ganz zu	Trifft voll und ganz zu	Trifft überhaupt nicht zu	Trifft überhaupt nicht zu	Nicht genannt	Berufsschule/Lehre	Gesetzlich Krankenversichert	Nein	Ja	Bayern
143	1.04229358241044	67	weiblich	Sehr viel	Nein	Mittelmäßig	Ja	Trifft eher zu	Trifft überhaupt nicht zu	Trifft voll und ganz zu	Trifft voll und ganz zu	Trifft überhaupt nicht zu	Genannt	Universität/Fachhochschule/Ingenieurschule/Polytechnikum	Gesetzlich Krankenversichert	Ja	Ja	Sachsen
144	.7495880702059886	73	weiblich	Mittelmäßig	Nein	Mittelmäßig	Nein	Trifft voll und ganz zu	Trifft überhaupt nicht zu	Trifft überhaupt nicht zu	Trifft überhaupt nicht zu	Trifft überhaupt nicht zu	Nicht genannt	Universität/Fachhochschule/Ingenieurschule/Polytechnikum	Gesetzlich Krankenversichert	Nein	Ja	Sachsen-Anhalt
145	.5695707626386791	66	männlich	Sehr viel	Nein	Sehr schlecht	Ja	Trifft voll und ganz zu	Trifft überhaupt nicht zu	Trifft eher zu	Trifft eher nicht zu	Trifft voll und ganz zu	Nicht genannt	Berufsschule/Lehre	Gesetzlich Krankenversichert	Ja	Ja	Brandenburg
146	.7345931558157113	80	männlich	Mittelmäßig	Nein	Sehr gut	Ja	Trifft voll und ganz zu	Trifft überhaupt nicht zu	Trifft eher zu	Trifft eher zu	Trifft überhaupt nicht zu	Nicht genannt	Fachschule/Technikerschule/Meisterschule	Gesetzlich Krankenversichert	Ja	Geburtsort gehörte zu Deutschland, nicht jetziges BRD Gebiet	Niedersachsen
147	1.40689263966213	81	männlich	Mittelmäßig	Ja	Sehr gut	Nein	Trifft voll und ganz zu	Trifft eher nicht zu	Trifft eher nicht zu	Trifft eher zu	Trifft überhaupt nicht zu	Genannt	Universität/Fachhochschule/Ingenieurschule/Polytechnikum	Gesetzlich Krankenversichert	Ja	Geburtsort gehörte zu Deutschland, nicht jetziges BRD Gebiet	Baden-Württemberg
148	.980111308677578	82	männlich	Sehr wenig	Nein	Mittelmäßig	Ja	Trifft voll und ganz zu	Trifft überhaupt nicht zu	Weiß nicht	Trifft eher nicht zu	Trifft überhaupt nicht zu	Genannt	Universität/Fachhochschule/Ingenieurschule/Polytechnikum	Gesetzlich Krankenversichert	Ja	Nein	Sachsen-Anhalt
149	1.04790044119346	71	weiblich	Viel	Nein	Eher gut	Ja	Trifft voll und ganz zu	Trifft eher nicht zu	Trifft überhaupt nicht zu	Trifft überhaupt nicht zu	Trifft überhaupt nicht zu	Nicht genannt	Fachschule/Technikerschule/Meisterschule	Gesetzlich Krankenversichert	Ja	Ja	Bayern
150	1.148762145047124	85	weiblich	Sehr wenig	Nein	Eher gut	Ja	Trifft voll und ganz zu	Trifft überhaupt nicht zu	Trifft überhaupt nicht zu	Trifft überhaupt nicht zu	Trifft überhaupt nicht zu	Nicht genannt	Ohne berufsbildenden Abschluss	Gesetzlich Krankenversichert	Ja	Ja	Nordrhein-Westfalen
151	.5186286383400403	77	weiblich	Sehr viel	Ja	Eher schlecht	Ja	Trifft voll und ganz zu	Trifft eher nicht zu	Trifft voll und ganz zu	Trifft überhaupt nicht zu	Trifft überhaupt nicht zu	Nicht genannt	Universität/Fachhochschule/Ingenieurschule/Polytechnikum	Gesetzlich Krankenversichert	Ja	Ja	Mecklenburg-Vorpommern
152	.6110002861403976	77	männlich	Mittelmäßig	Nein	Eher gut	Ja	Trifft eher zu	Trifft eher nicht zu	Trifft eher zu	Trifft eher nicht zu	Trifft überhaupt nicht zu	Genannt	Universität/Fachhochschule/Ingenieurschule/Polytechnikum	Gesetzlich Krankenversichert	Ja	Ja	Sachsen
153	1.148762145047124	82	weiblich	Sehr wenig	Nein	Eher gut	Ja	Trifft voll und ganz zu	Trifft voll und ganz zu	Trifft voll und ganz zu	Weiß nicht	Trifft überhaupt nicht zu	Nicht genannt	Fachschule/Technikerschule/Meisterschule	Gesetzlich Krankenversichert	Ja	Ja	Nordrhein-Westfalen
154	1.183930575035783	76	männlich	Sehr viel	Nein	Sehr gut	Ja	Trifft überhaupt nicht zu	Trifft überhaupt nicht zu	Trifft eher nicht zu	Trifft überhaupt nicht zu	Trifft überhaupt nicht zu	Genannt	Berufsschule/Lehre	Gesetzlich Krankenversichert	Ja	Ja	Hessen
155	1.075989971153641	74	weiblich	Mittelmäßig	Nein	Eher gut	Ja	Trifft voll und ganz zu	Trifft eher nicht zu	Trifft eher zu	Trifft eher nicht zu	Trifft überhaupt nicht zu	Nicht genannt	Berufsschule/Lehre	Gesetzlich Krankenversichert	Ja	Ja	Baden-Württemberg
156	.3556402541373596	80	männlich	Mittelmäßig	Nein	Mittelmäßig	Ja	Trifft voll und ganz zu	Trifft überhaupt nicht zu	Trifft eher zu	Trifft überhaupt nicht zu	Trifft überhaupt nicht zu	Genannt	Universität/Fachhochschule/Ingenieurschule/Polytechnikum	Gesetzlich Krankenversichert	Ja	Geburtsort gehörte zu Deutschland, nicht jetziges BRD Gebiet	Sachsen
157	.3511066913827969	74	männlich	Sehr wenig	Nein	Sehr gut	Nein	Trifft eher nicht zu	Trifft überhaupt nicht zu	Trifft eher zu	Trifft eher zu	Trifft überhaupt nicht zu	Nicht genannt	Berufsschule/Lehre	Gesetzlich Krankenversichert	Ja	Ja	Berlin
158	1.285283000611162	72	weiblich	Sehr wenig	Nein	Mittelmäßig	Ja	Trifft voll und ganz zu	Trifft voll und ganz zu	Trifft eher zu	Trifft eher zu	Trifft überhaupt nicht zu	Genannt	Berufsschule/Lehre	Gesetzlich Krankenversichert	Ja	Ja	Brandenburg
159	.6495126514930203	72	männlich	Mittelmäßig	Nein	Eher schlecht	Ja	Trifft voll und ganz zu	Trifft eher zu	Trifft eher zu	Trifft eher nicht zu	Trifft überhaupt nicht zu	Genannt	Berufsschule/Lehre	Gesetzlich Krankenversichert	Ja	Ja	Hamburg
160	.6110002861403976	79	männlich	Sehr wenig	Nein	Eher gut	Ja	Trifft voll und ganz zu	Trifft eher zu	Trifft eher zu	Trifft überhaupt nicht zu	Trifft überhaupt nicht zu	Genannt	Fachschule/Technikerschule/Meisterschule	Gesetzlich Krankenversichert	Ja	Ja	Sachsen
161	.4938711811439676	72	weiblich	Sehr viel	Nein	Sehr gut	Ja	Trifft eher zu	Trifft eher nicht zu	Trifft eher nicht zu	Trifft überhaupt nicht zu	Trifft eher nicht zu	Nicht genannt	Berufsschule/Lehre	Gesetzlich Krankenversichert	Ja	Ja	Hamburg
162	.5238456190935958	77	weiblich	Wenig	Nein	Eher gut	Ja	Trifft eher zu	Trifft überhaupt nicht zu	Trifft eher zu	Trifft überhaupt nicht zu	Trifft überhaupt nicht zu	Nicht genannt	Universität/Fachhochschule/Ingenieurschule/Polytechnikum	Gesetzlich Krankenversichert	Ja	Ja	Brandenburg
163	1.148762145047124	80	weiblich	Viel	Ja	Mittelmäßig	Ja	Trifft voll und ganz zu	Trifft überhaupt nicht zu	Weiß nicht	Trifft überhaupt nicht zu	Trifft überhaupt nicht zu	Nicht genannt	Berufsschule/Lehre	Gesetzlich Krankenversichert	Ja	Ja	Nordrhein-Westfalen
164	.8451673245158511	70	männlich	Sehr viel	Nein	Sehr gut	Nein	Trifft eher nicht zu	Trifft eher nicht zu	Trifft voll und ganz zu	Trifft eher zu	Trifft überhaupt nicht zu	Genannt	Universität/Fachhochschule/Ingenieurschule/Polytechnikum	Gesetzlich Krankenversichert	Nein	Ja	Brandenburg
165	.459962374704555	76	männlich	Wenig	Nein	Eher gut	Nein	Trifft voll und ganz zu	Trifft voll und ganz zu	Trifft eher nicht zu	Trifft eher nicht zu	Trifft überhaupt nicht zu	Nicht genannt	Berufsschule/Lehre	Gesetzlich Krankenversichert	Ja	Ja	Schleswig-Holstein
166	.91992474940911	76	männlich	Mittelmäßig	Nein	Eher gut	Nein	Trifft voll und ganz zu	Trifft überhaupt nicht zu	Trifft überhaupt nicht zu	Trifft überhaupt nicht zu	Trifft überhaupt nicht zu	Genannt	Berufsschule/Lehre	Gesetzlich Krankenversichert	Ja	Ja	Schleswig-Holstein
167	.980111308677578	84	männlich	Viel	Nein	Mittelmäßig	Nein	Trifft eher zu	Trifft eher zu	Trifft eher zu	Trifft eher nicht zu	Trifft überhaupt nicht zu	Genannt	Berufsschule/Lehre	Gesetzlich Krankenversichert	Ja	Ja	Sachsen-Anhalt
168	1.183930575035783	77	männlich	Sehr viel	Nein	Sehr gut	Nein	Trifft voll und ganz zu	Trifft eher nicht zu	Trifft eher nicht zu	Trifft überhaupt nicht zu	Trifft überhaupt nicht zu	Genannt	Universität/Fachhochschule/Ingenieurschule/Polytechnikum	Gesetzlich Krankenversichert	Ja	Ja	Hessen
169	1.05407859972252	74	weiblich	Viel	Nein	Mittelmäßig	Nein	Trifft voll und ganz zu	Trifft eher nicht zu	Trifft eher nicht zu	Trifft überhaupt nicht zu	Trifft eher zu	Nicht genannt	Ohne berufsbildenden Abschluss	Gesetzlich Krankenversichert	Ja	Ja	Hessen
170	.5266713083172239	89	weiblich	Mittelmäßig	Nein	Mittelmäßig	Ja	Trifft eher zu	Trifft überhaupt nicht zu	Trifft überhaupt nicht zu	Trifft eher zu	Trifft überhaupt nicht zu	Nicht genannt	Universität/Fachhochschule/Ingenieurschule/Polytechnikum	Privat Krankenversichert	Ja	Ja	Berlin
171	.5115252381489224	65	weiblich	Mittelmäßig	Nein	Eher gut	Ja	Trifft eher zu	Trifft überhaupt nicht zu	Trifft eher zu	Trifft eher zu	Trifft eher zu	Nicht genannt	Universität/Fachhochschule/Ingenieurschule/Polytechnikum	Gesetzlich Krankenversichert	Ja	Ja	Berlin
172	.6540468709204291	79	männlich	Sehr viel	Nein	Mittelmäßig	Ja	Trifft voll und ganz zu	Trifft eher zu	Trifft voll und ganz zu	Trifft voll und ganz zu	Trifft überhaupt nicht zu	Nicht genannt	Berufsschule/Lehre	Gesetzlich Krankenversichert	Ja	Ja	Nordrhein-Westfalen
173	1.042017872404761	71	weiblich	Viel	Nein	Mittelmäßig	Nein	Trifft voll und ganz zu	Trifft voll und ganz zu	Trifft voll und ganz zu	Trifft überhaupt nicht zu	Trifft überhaupt nicht zu	Nicht genannt	Berufsschule/Lehre	Gesetzlich Krankenversichert	Ja	Ja	Rheinland-Pfalz
174	1.03220164721603	67	männlich	Viel	Nein	Eher gut	Ja	Trifft voll und ganz zu	Trifft eher nicht zu	Trifft eher zu	Trifft eher nicht zu	Trifft eher nicht zu	Nicht genannt	Berufsschule/Lehre	Gesetzlich Krankenversichert	Ja	Ja	Nordrhein-Westfalen
175	.4025763267946865	79	weiblich	Sehr wenig	Weiß nicht	Sehr gut	Ja	Trifft voll und ganz zu	Trifft voll und ganz zu	Trifft überhaupt nicht zu	Trifft überhaupt nicht zu	Trifft überhaupt nicht zu	Nicht genannt	Berufsschule/Lehre	Gesetzlich Krankenversichert	Ja	Ja	Hamburg
176	.5238456190935958	77	weiblich	Sehr wenig	Nein	Mittelmäßig	Nein	Trifft voll und ganz zu	Trifft überhaupt nicht zu	Trifft überhaupt nicht zu	Trifft überhaupt nicht zu	Trifft überhaupt nicht zu	Nicht genannt	Berufsschule/Lehre	Gesetzlich Krankenversichert	Ja	Ja	Brandenburg
177	.7613920997033296	80	männlich	Mittelmäßig	Nein	Mittelmäßig	Nein	Trifft voll und ganz zu	Trifft eher nicht zu	Trifft eher nicht zu	Trifft eher nicht zu	Trifft eher nicht zu	Nicht genannt	Fachschule/Technikerschule/Meisterschule	Gesetzlich Krankenversichert	Ja	Ja	Nordrhein-Westfalen
178	1.222045032932088	76	weiblich	Mittelmäßig	Nein	Mittelmäßig	Nein	Trifft eher zu	Trifft überhaupt nicht zu	Trifft voll und ganz zu	Trifft eher zu	Trifft überhaupt nicht zu	Genannt	Berufsschule/Lehre	Gesetzlich Krankenversichert	Ja	Ja	Sachsen-Anhalt
179	.5238456190935958	76	weiblich	Mittelmäßig	Nein	Mittelmäßig	Ja	Trifft voll und ganz zu	Trifft überhaupt nicht zu	Trifft eher zu	Trifft voll und ganz zu	Trifft überhaupt nicht zu	Nicht genannt	Berufsschule/Lehre	Gesetzlich Krankenversichert	Ja	Ja	Brandenburg
180	1.023050476297845	67	weiblich	Mittelmäßig	Nein	Mittelmäßig	Nein	Trifft voll und ganz zu	Trifft überhaupt nicht zu	Trifft eher zu	Trifft überhaupt nicht zu	Trifft überhaupt nicht zu	Genannt	Fachschule/Technikerschule/Meisterschule	Gesetzlich Krankenversichert	Ja	Ja	Berlin
181	1.272482861729285	71	weiblich	Viel	Nein	Sehr gut	Ja	Trifft eher zu	Trifft voll und ganz zu	Trifft voll und ganz zu	Trifft eher nicht zu	Trifft überhaupt nicht zu	Genannt	Berufsschule/Lehre	Gesetzlich Krankenversichert	Ja	Ja	Mecklenburg-Vorpommern
182	2.055652267961228	85	weiblich	Viel	Ja	Eher schlecht	Ja	Trifft voll und ganz zu	Trifft eher nicht zu	Trifft überhaupt nicht zu	Trifft überhaupt nicht zu	Trifft überhaupt nicht zu	Genannt	Fachschule/Technikerschule/Meisterschule	Gesetzlich Krankenversichert	Ja	Ja	Rheinland-Pfalz
183	1.272482861729285	74	weiblich	Wenig	Nein	Eher gut	Nein	Trifft voll und ganz zu	Trifft eher nicht zu	Trifft eher zu	Trifft überhaupt nicht zu	Trifft überhaupt nicht zu	Genannt	Berufsschule/Lehre	Gesetzlich Krankenversichert	Ja	Ja	Mecklenburg-Vorpommern
184	.7613920997033296	84	männlich	Sehr wenig	Nein	Mittelmäßig	Nein	Trifft überhaupt nicht zu	Trifft eher zu	Trifft eher zu	Trifft eher zu	Trifft überhaupt nicht zu	Nicht genannt	Berufsschule/Lehre	Gesetzlich Krankenversichert	Ja	Geburtsort gehörte zu Deutschland, nicht jetziges BRD Gebiet	Nordrhein-Westfalen
185	.7181159297900913	65	weiblich	Sehr viel	Nein	Mittelmäßig	Ja	Trifft eher zu	Trifft eher zu	Trifft eher zu	Trifft eher zu	Trifft überhaupt nicht zu	Nicht genannt	Berufsschule/Lehre	Gesetzlich Krankenversichert	Ja	Ja	Sachsen-Anhalt
186	.5339433373073744	72	weiblich	Mittelmäßig	Nein	Mittelmäßig	Ja	Trifft voll und ganz zu	Trifft überhaupt nicht zu	Weiß nicht	Trifft eher nicht zu	Trifft überhaupt nicht zu	Nicht genannt	Berufsschule/Lehre	Gesetzlich Krankenversichert	Ja	Ja	Berlin
187	.4434276007545143	75	weiblich	Wenig	Nein	Mittelmäßig	Nein	Weiß nicht	Trifft eher zu	Weiß nicht	Trifft eher zu	Trifft überhaupt nicht zu	Nicht genannt	Universität/Fachhochschule/Ingenieurschule/Polytechnikum	Gesetzlich Krankenversichert	Ja	Nein	Sachsen
188	.8493950316263497	76	weiblich	Mittelmäßig	Nein	Mittelmäßig	Ja	Trifft voll und ganz zu	Trifft überhaupt nicht zu	Trifft voll und ganz zu	Trifft eher zu	Trifft überhaupt nicht zu	Nicht genannt	Berufsschule/Lehre	Gesetzlich Krankenversichert	Ja	Ja	Rheinland-Pfalz
189	1.115725919642773	69	weiblich	Mittelmäßig	Nein	Sehr gut	Ja	Trifft voll und ganz zu	Trifft voll und ganz zu	Trifft voll und ganz zu	Trifft eher nicht zu	Trifft überhaupt nicht zu	Nicht genannt	Fachschule/Technikerschule/Meisterschule	Gesetzlich Krankenversichert	Nein	Ja	Nordrhein-Westfalen
190	.5339433373073744	74	weiblich	Sehr wenig	Nein	Eher gut	Nein	Trifft voll und ganz zu	Trifft eher nicht zu	Trifft eher nicht zu	Trifft voll und ganz zu	Trifft überhaupt nicht zu	Nicht genannt	Fachschule/Technikerschule/Meisterschule	Gesetzlich Krankenversichert	Ja	Ja	Berlin
191	.3577108457971234	71	männlich	Sehr wenig	Nein	Sehr gut	Nein	Trifft überhaupt nicht zu	Trifft überhaupt nicht zu	Trifft voll und ganz zu	Trifft voll und ganz zu	Trifft überhaupt nicht zu	Nicht genannt	Universität/Fachhochschule/Ingenieurschule/Polytechnikum	Gesetzlich Krankenversichert	Ja	Nein	Sachsen
192	.6540468709204291	76	männlich	Sehr wenig	Nein	Sehr schlecht	Nein	Trifft voll und ganz zu	Trifft voll und ganz zu	Trifft voll und ganz zu	Trifft überhaupt nicht zu	Trifft überhaupt nicht zu	Nicht genannt	Berufsschule/Lehre	Gesetzlich Krankenversichert	Ja	Ja	Nordrhein-Westfalen
193	.8190285918394644	72	weiblich	Mittelmäßig	Nein	Mittelmäßig	Nein	Trifft voll und ganz zu	Trifft überhaupt nicht zu	Trifft eher zu	Trifft eher nicht zu	Trifft überhaupt nicht zu	Nicht genannt	Berufsschule/Lehre	Gesetzlich Krankenversichert	Nein	Ja	Schleswig-Holstein
194	1.392515699776969	76	weiblich	Sehr viel	Ja	Mittelmäßig	Ja	Trifft voll und ganz zu	Trifft voll und ganz zu	Trifft eher nicht zu	Trifft eher nicht zu	Trifft überhaupt nicht zu	Nicht genannt	Fachschule/Technikerschule/Meisterschule	Gesetzlich Krankenversichert	Ja	Ja	Saarland
195	.3577108457971234	71	männlich	Wenig	Nein	Sehr gut	Nein	Trifft voll und ganz zu	Trifft überhaupt nicht zu	Trifft voll und ganz zu	Trifft überhaupt nicht zu	Trifft überhaupt nicht zu	Nicht genannt	Universität/Fachhochschule/Ingenieurschule/Polytechnikum	Gesetzlich Krankenversichert	Ja	Ja	Sachsen
196	.8770871976202262	77	weiblich	Mittelmäßig	Nein	Mittelmäßig	Ja	Trifft eher nicht zu	Trifft eher nicht zu	Trifft eher zu	Trifft eher nicht zu	Trifft überhaupt nicht zu	Nicht genannt	Berufsschule/Lehre	Gesetzlich Krankenversichert	Ja	Ja	Baden-Württemberg
197	.5439865644364019	70	weiblich	Sehr wenig	Nein	Eher gut	Ja	Trifft voll und ganz zu	Trifft überhaupt nicht zu	Trifft voll und ganz zu	Trifft überhaupt nicht zu	Trifft überhaupt nicht zu	Nicht genannt	Fachschule/Technikerschule/Meisterschule	Gesetzlich Krankenversichert	Ja	Ja	Sachsen
198	.8541901746221124	75	weiblich	Sehr viel	Nein	Mittelmäßig	Ja	Trifft voll und ganz zu	Trifft voll und ganz zu	Trifft überhaupt nicht zu	Trifft eher nicht zu	Trifft überhaupt nicht zu	Nicht genannt	Fachschule/Technikerschule/Meisterschule	Gesetzlich Krankenversichert	Ja	Ja	Bayern
199	1.208541208991448	76	männlich	Mittelmäßig	Nein	Mittelmäßig	Nein	Trifft voll und ganz zu	Trifft voll und ganz zu	Trifft eher zu	Trifft eher nicht zu	Trifft eher nicht zu	Genannt	Universität/Fachhochschule/Ingenieurschule/Polytechnikum	Privat Krankenversichert	Ja	Ja	Baden-Württemberg
200	1.857500498104026	69	männlich	Mittelmäßig	Nein	Sehr gut	Nein	Trifft eher zu	Trifft voll und ganz zu	Trifft voll und ganz zu	Trifft überhaupt nicht zu	Trifft überhaupt nicht zu	Genannt	Universität/Fachhochschule/Ingenieurschule/Polytechnikum	Privat Krankenversichert	Ja	Ja	Bayern
201	.7613920997033296	86	männlich	Sehr viel	Nein	Mittelmäßig	Nein	Trifft voll und ganz zu	Trifft überhaupt nicht zu	Weiß nicht	Weiß nicht	Trifft überhaupt nicht zu	Nicht genannt	Fachschule/Technikerschule/Meisterschule	Gesetzlich Krankenversichert	Nein	Ja	Nordrhein-Westfalen
202	.4025763267946865	78	weiblich	Wenig	Nein	Eher gut	Ja	Trifft eher zu	Trifft voll und ganz zu	Trifft überhaupt nicht zu	Trifft überhaupt nicht zu	Trifft überhaupt nicht zu	Nicht genannt	Universität/Fachhochschule/Ingenieurschule/Polytechnikum	Gesetzlich Krankenversichert	Nein	Ja	Hamburg
203	.8541901746221124	79	weiblich	Sehr wenig	Nein	Mittelmäßig	Ja	Trifft voll und ganz zu	Trifft überhaupt nicht zu	Trifft überhaupt nicht zu	Trifft überhaupt nicht zu	Trifft überhaupt nicht zu	Nicht genannt	Fachschule/Technikerschule/Meisterschule	Privat Krankenversichert	Ja	Nein	Bayern
204	1.115725919642773	68	weiblich	Mittelmäßig	Nein	Eher gut	Nein	Trifft voll und ganz zu	Trifft eher nicht zu	Trifft eher zu	Trifft eher nicht zu	Trifft überhaupt nicht zu	Nicht genannt	Berufsschule/Lehre	Gesetzlich Krankenversichert	Ja	Ja	Nordrhein-Westfalen
205	.4434276007545143	79	weiblich	Viel	Nein	Mittelmäßig	Nein	Trifft voll und ganz zu	Trifft überhaupt nicht zu	Trifft eher nicht zu	Trifft eher zu	Trifft überhaupt nicht zu	Nicht genannt	Berufsschule/Lehre	Gesetzlich Krankenversichert	Ja	Ja	Sachsen
206	.923536550295147	66	männlich	Mittelmäßig	Nein	Eher gut	Nein	Trifft eher zu	Trifft eher zu	Trifft eher zu	Trifft eher zu	Trifft eher nicht zu	Nicht genannt	Universität/Fachhochschule/Ingenieurschule/Polytechnikum	Privat Krankenversichert	Ja	Ja	Rheinland-Pfalz
207	1.638057183678929	70	weiblich	Viel	Nein	Sehr gut	Ja	Trifft voll und ganz zu	Trifft überhaupt nicht zu	Trifft eher nicht zu	Trifft überhaupt nicht zu	Trifft überhaupt nicht zu	Genannt	Fachschule/Technikerschule/Meisterschule	Gesetzlich Krankenversichert	Ja	Ja	Schleswig-Holstein
208	1.033628585259123	82	weiblich	Viel	Nein	Eher gut	Ja	Trifft voll und ganz zu	Trifft eher nicht zu	Trifft eher nicht zu	Trifft überhaupt nicht zu	Trifft überhaupt nicht zu	Nicht genannt	Fachschule/Technikerschule/Meisterschule	Gesetzlich Krankenversichert	Ja	Geburtsort gehörte zu Deutschland, nicht jetziges BRD Gebiet	Bayern
209	1.076455383047872	68	weiblich	Mittelmäßig	Nein	Sehr gut	Nein	Trifft voll und ganz zu	Trifft voll und ganz zu	Trifft voll und ganz zu	Trifft überhaupt nicht zu	Trifft überhaupt nicht zu	Genannt	Berufsschule/Lehre	Gesetzlich Krankenversichert	Ja	Ja	Niedersachsen
210	1.208541208991448	75	männlich	Viel	Nein	Eher gut	Ja	Trifft eher zu	Trifft überhaupt nicht zu	Trifft eher zu	Trifft voll und ganz zu	Trifft überhaupt nicht zu	Genannt	Universität/Fachhochschule/Ingenieurschule/Polytechnikum	Gesetzlich Krankenversichert	Ja	Ja	Baden-Württemberg
211	1.477740137831108	71	männlich	Sehr wenig	Nein	Mittelmäßig	Ja	Trifft eher zu	Trifft eher nicht zu	Trifft eher nicht zu	Trifft eher nicht zu	Trifft überhaupt nicht zu	Genannt	Universität/Fachhochschule/Ingenieurschule/Polytechnikum	Gesetzlich Krankenversichert	Ja	Ja	Niedersachsen
212	.6275761553443693	93	weiblich	Viel	Ja	Eher schlecht	Nein	Trifft voll und ganz zu	Trifft überhaupt nicht zu	Trifft voll und ganz zu	Trifft voll und ganz zu	Trifft überhaupt nicht zu	Nicht genannt	Universität/Fachhochschule/Ingenieurschule/Polytechnikum	Gesetzlich Krankenversichert	Ja	Ja	Mecklenburg-Vorpommern
213	1.378141952894924	71	männlich	Mittelmäßig	Nein	Sehr gut	Nein	Trifft voll und ganz zu	Trifft voll und ganz zu	Trifft eher zu	Trifft eher nicht zu	Trifft überhaupt nicht zu	Genannt	Universität/Fachhochschule/Ingenieurschule/Polytechnikum	Gesetzlich Krankenversichert	Ja	Ja	Bayern
214	.4352409204193644	77	weiblich	Sehr wenig	Nein	Sehr gut	Nein	Trifft eher zu	Trifft überhaupt nicht zu	Trifft eher nicht zu	Trifft eher nicht zu	Trifft überhaupt nicht zu	Nicht genannt	Berufsschule/Lehre	Privat Krankenversichert	Ja	Ja	Berlin
215	1.070907098043245	87	männlich	Mittelmäßig	Nein	Mittelmäßig	Nein	Trifft voll und ganz zu	Trifft eher nicht zu	Wohnform nicht bekannt	Trifft überhaupt nicht zu	Trifft eher zu	Genannt	Ohne berufsbildenden Abschluss	Gesetzlich Krankenversichert	Ja	Nein	Schleswig-Holstein
216	.7393790727406432	81	weiblich	Viel	Ja	Mittelmäßig	Ja	Trifft überhaupt nicht zu	Trifft überhaupt nicht zu	Trifft überhaupt nicht zu	Trifft voll und ganz zu	Trifft überhaupt nicht zu	Nicht genannt	Berufsschule/Lehre	Gesetzlich Krankenversichert	Nein	Ja	Sachsen-Anhalt
217	.5997198335506054	78	männlich	Sehr wenig	Nein	Eher schlecht	Nein	Trifft voll und ganz zu	Trifft überhaupt nicht zu	Trifft überhaupt nicht zu	Trifft eher zu	Trifft überhaupt nicht zu	Genannt	Fachschule/Technikerschule/Meisterschule	Gesetzlich Krankenversichert	Ja	Ja	Berlin
218	1.262052377869526	76	männlich	Sehr wenig	Nein	Eher gut	Ja	Trifft voll und ganz zu	Trifft voll und ganz zu	Trifft eher zu	Trifft überhaupt nicht zu	Trifft überhaupt nicht zu	Genannt	Fachschule/Technikerschule/Meisterschule	Gesetzlich Krankenversichert	Ja	Nein	Niedersachsen
219	1.208541208991448	75	männlich	Wenig	Nein	Eher gut	Nein	Trifft voll und ganz zu	Trifft überhaupt nicht zu	Weiß nicht	Trifft überhaupt nicht zu	Trifft überhaupt nicht zu	Genannt	Universität/Fachhochschule/Ingenieurschule/Polytechnikum	Privat Krankenversichert	Ja	Ja	Baden-Württemberg
220	.6914792214351394	71	weiblich	Sehr viel	Nein	Eher gut	Ja	Trifft voll und ganz zu	Trifft eher nicht zu	Trifft überhaupt nicht zu	Trifft eher nicht zu	Trifft überhaupt nicht zu	Nicht genannt	Fachschule/Technikerschule/Meisterschule	Gesetzlich Krankenversichert	Ja	Ja	Thüringen
221	1.469186311631423	85	männlich	Sehr wenig	Nein	Eher gut	Nein	Trifft voll und ganz zu	Trifft voll und ganz zu	Trifft eher nicht zu	Trifft überhaupt nicht zu	Trifft überhaupt nicht zu	Genannt	Fachschule/Technikerschule/Meisterschule	Gesetzlich Krankenversichert	Ja	Ja	Niedersachsen
222	1.370164645896373	80	männlich	Wenig	Nein	Mittelmäßig	Nein	Trifft eher zu	Trifft eher zu	Trifft eher zu	Trifft eher zu	Trifft überhaupt nicht zu	Genannt	Berufsschule/Lehre	Gesetzlich Krankenversichert	Ja	Ja	Bayern
223	.6338890591868975	86	weiblich	Sehr viel	Nein	Sehr gut	Nein	Trifft voll und ganz zu	Trifft überhaupt nicht zu	Weiß nicht	Trifft überhaupt nicht zu	Trifft überhaupt nicht zu	Nicht genannt	Berufsschule/Lehre	Gesetzlich Krankenversichert	Nein	Ja	Brandenburg
224	1.03220164721603	67	männlich	Mittelmäßig	Nein	Sehr gut	Ja	Trifft voll und ganz zu	Trifft überhaupt nicht zu	Trifft eher zu	Trifft eher nicht zu	Trifft eher zu	Nicht genannt	Universität/Fachhochschule/Ingenieurschule/Polytechnikum	Gesetzlich Krankenversichert	Nein	Ja	Nordrhein-Westfalen
225	1.115725919642773	67	weiblich	Sehr viel	Nein	Eher gut	Ja	Trifft voll und ganz zu	Trifft eher nicht zu	Trifft eher zu	Trifft eher nicht zu	Trifft eher zu	Nicht genannt	Ohne berufsbildenden Abschluss	Gesetzlich Krankenversichert	Ja	Nein	Nordrhein-Westfalen
226	1.04790044119346	71	weiblich	Viel	Nein	Eher gut	Ja	Trifft voll und ganz zu	Trifft eher nicht zu	Trifft eher zu	Trifft eher zu	Trifft überhaupt nicht zu	Nicht genannt	Berufsschule/Lehre	Gesetzlich Krankenversichert	Ja	Ja	Bayern
227	.7613920997033296	89	männlich	Wenig	Nein	Mittelmäßig	Ja	Trifft voll und ganz zu	Trifft überhaupt nicht zu	Trifft überhaupt nicht zu	Trifft eher nicht zu	Trifft überhaupt nicht zu	Nicht genannt	Berufsschule/Lehre	Gesetzlich Krankenversichert	Ja	Ja	Nordrhein-Westfalen
228	1.477740137831108	71	männlich	Wenig	Nein	Eher gut	Nein	Trifft voll und ganz zu	Trifft eher nicht zu	Trifft überhaupt nicht zu	Trifft überhaupt nicht zu	Trifft überhaupt nicht zu	Genannt	Universität/Fachhochschule/Ingenieurschule/Polytechnikum	Privat Krankenversichert	Ja	Ja	Niedersachsen
229	.5997198335506054	76	männlich	Viel	Nein	Sehr schlecht	Nein	Trifft voll und ganz zu	Trifft eher zu	Trifft eher nicht zu	Trifft überhaupt nicht zu	Trifft überhaupt nicht zu	Genannt	Berufsschule/Lehre	Gesetzlich Krankenversichert	Ja	Ja	Berlin
230	1.415083782627466	72	männlich	Wenig	Nein	Sehr gut	Nein	Trifft voll und ganz zu	Trifft voll und ganz zu	Trifft voll und ganz zu	Trifft eher nicht zu	Trifft überhaupt nicht zu	Genannt	Universität/Fachhochschule/Ingenieurschule/Polytechnikum	Gesetzlich Krankenversichert	Nein	Nein	Baden-Württemberg
231	.8367502995282935	72	männlich	Sehr wenig	Nein	Sehr gut	Ja	Trifft voll und ganz zu	Trifft eher nicht zu	Trifft eher nicht zu	Trifft eher nicht zu	Trifft überhaupt nicht zu	Genannt	Universität/Fachhochschule/Ingenieurschule/Polytechnikum	Privat Krankenversichert	Ja	Ja	Mecklenburg-Vorpommern
232	1.067886674614749	73	weiblich	Sehr viel	Nein	Eher gut	Ja	Trifft eher nicht zu	Trifft eher nicht zu	Trifft eher nicht zu	Trifft voll und ganz zu	Trifft überhaupt nicht zu	Genannt	Universität/Fachhochschule/Ingenieurschule/Polytechnikum	Gesetzlich Krankenversichert	Nein	Ja	Berlin
233	.4352409204193644	79	weiblich	Mittelmäßig	Nein	Eher gut	Nein	Trifft voll und ganz zu	Trifft voll und ganz zu	Trifft eher zu	Trifft eher nicht zu	Trifft überhaupt nicht zu	Nicht genannt	Fachschule/Technikerschule/Meisterschule	Gesetzlich Krankenversichert	Ja	Ja	Berlin
234	.9493364940474058	76	weiblich	Viel	Nein	Eher gut	Ja	Trifft eher zu	Trifft eher nicht zu	Trifft eher nicht zu	Trifft eher zu	Trifft überhaupt nicht zu	Nicht genannt	Fachschule/Technikerschule/Meisterschule	Gesetzlich Krankenversichert	Ja	Ja	Nordrhein-Westfalen
235	.8182903899157775	65	weiblich	Wenig	Nein	Sehr gut	Nein	Trifft voll und ganz zu	Trifft voll und ganz zu	Trifft eher nicht zu	Trifft eher nicht zu	Trifft überhaupt nicht zu	Nicht genannt	Ohne berufsbildenden Abschluss	Gesetzlich Krankenversichert	Ja	Ja	Saarland
236	.8078738507883738	82	weiblich	Sehr wenig	Nein	Eher gut	Ja	Trifft voll und ganz zu	Trifft überhaupt nicht zu	Trifft eher zu	Trifft überhaupt nicht zu	Trifft überhaupt nicht zu	Nicht genannt	Universität/Fachhochschule/Ingenieurschule/Polytechnikum	Gesetzlich Krankenversichert	Ja	Ja	Schleswig-Holstein
237	1.04790044119346	73	weiblich	Viel	Nein	Eher gut	Ja	Trifft voll und ganz zu	Trifft voll und ganz zu	Trifft eher zu	Trifft eher zu	Trifft überhaupt nicht zu	Nicht genannt	Berufsschule/Lehre	Gesetzlich Krankenversichert	Ja	Ja	Bayern
238	1.531650080662311	74	männlich	Sehr wenig	Nein	Sehr gut	Nein	Trifft voll und ganz zu	Trifft überhaupt nicht zu	Trifft eher zu	Trifft eher nicht zu	Trifft überhaupt nicht zu	Genannt	Universität/Fachhochschule/Ingenieurschule/Polytechnikum	Privat Krankenversichert	Ja	Ja	Nordrhein-Westfalen
239	.8402751149733985	80	männlich	Mittelmäßig	Nein	Mittelmäßig	Ja	Trifft voll und ganz zu	Trifft eher nicht zu	Trifft überhaupt nicht zu	Trifft überhaupt nicht zu	Trifft überhaupt nicht zu	Genannt	Ohne berufsbildenden Abschluss	Gesetzlich Krankenversichert	Ja	Ja	Brandenburg
240	.6891213967287168	85	männlich	Sehr wenig	Nein	Eher schlecht	Nein	Trifft überhaupt nicht zu	Trifft eher nicht zu	Trifft eher nicht zu	Trifft voll und ganz zu	Trifft überhaupt nicht zu	Nicht genannt	Universität/Fachhochschule/Ingenieurschule/Polytechnikum	Privat Krankenversichert	Nein	Ja	Hessen
241	1.148762145047124	82	weiblich	Viel	Nein	Mittelmäßig	Nein	Trifft eher nicht zu	Trifft überhaupt nicht zu	Trifft eher zu	Trifft eher zu	Trifft überhaupt nicht zu	Nicht genannt	Berufsschule/Lehre	Gesetzlich Krankenversichert	Ja	Ja	Nordrhein-Westfalen
242	.5115252381489224	66	weiblich	Sehr viel	Nein	Eher gut	Ja	Trifft voll und ganz zu	Trifft überhaupt nicht zu	Trifft überhaupt nicht zu	Trifft überhaupt nicht zu	Trifft überhaupt nicht zu	Nicht genannt	Berufsschule/Lehre	Gesetzlich Krankenversichert	Ja	Ja	Berlin
243	1.531650080662311	73	männlich	Viel	Nein	Mittelmäßig	Nein	Trifft voll und ganz zu	Trifft voll und ganz zu	Trifft eher zu	Trifft überhaupt nicht zu	Trifft überhaupt nicht zu	Genannt	Berufsschule/Lehre	Gesetzlich Krankenversichert	Ja	Ja	Nordrhein-Westfalen
244	.6624468341591494	67	weiblich	Viel	Nein	Mittelmäßig	Nein	Trifft eher zu	Trifft überhaupt nicht zu	Trifft überhaupt nicht zu	Trifft überhaupt nicht zu	Weiß nicht	Nicht genannt	Fachschule/Technikerschule/Meisterschule	Gesetzlich Krankenversichert	Ja	Ja	Thüringen
245	2.329247421731177	72	weiblich	Wenig	Nein	Mittelmäßig	Ja	Trifft voll und ganz zu	Trifft voll und ganz zu	Trifft eher zu	Trifft überhaupt nicht zu	Trifft überhaupt nicht zu	Genannt	Berufsschule/Lehre	Gesetzlich Krankenversichert	Ja	Ja	Nordrhein-Westfalen
246	1.176991328966375	77	männlich	Sehr wenig	Nein	Eher gut	Nein	Trifft voll und ganz zu	Trifft überhaupt nicht zu	Trifft überhaupt nicht zu	Trifft überhaupt nicht zu	Trifft überhaupt nicht zu	Genannt	Berufsschule/Lehre	Gesetzlich Krankenversichert	Nein	Ja	Bayern
247	1.531650080662311	71	männlich	Sehr wenig	Nein	Mittelmäßig	Nein	Trifft eher zu	Trifft eher zu	Trifft eher nicht zu	Trifft eher nicht zu	Trifft eher nicht zu	Genannt	Universität/Fachhochschule/Ingenieurschule/Polytechnikum	Privat Krankenversichert	Nein	Ja	Nordrhein-Westfalen
248	1.115725919642773	65	weiblich	Sehr viel	Nein	Eher gut	Ja	Trifft voll und ganz zu	Trifft voll und ganz zu	Trifft eher zu	Trifft eher zu	Trifft überhaupt nicht zu	Nicht genannt	Universität/Fachhochschule/Ingenieurschule/Polytechnikum	Gesetzlich Krankenversichert	Ja	Ja	Nordrhein-Westfalen
249	.53657775194558	81	weiblich	Sehr wenig	Nein	Mittelmäßig	Nein	Weiß nicht	Trifft voll und ganz zu	Wohnform nicht bekannt	Weiß nicht	Trifft überhaupt nicht zu	Nicht genannt	Fachschule/Technikerschule/Meisterschule	Gesetzlich Krankenversichert	Ja	Ja	Sachsen
250	.4434276007545143	76	weiblich	Sehr viel	Nein	Mittelmäßig	Ja	Trifft eher zu	Trifft überhaupt nicht zu	Trifft eher zu	Trifft eher zu	Trifft überhaupt nicht zu	Nicht genannt	Berufsschule/Lehre	Gesetzlich Krankenversichert	Ja	Ja	Sachsen
251	.5266713083172239	81	weiblich	Mittelmäßig	Nein	Mittelmäßig	Ja	Trifft voll und ganz zu	Trifft überhaupt nicht zu	Trifft eher nicht zu	Trifft eher nicht zu	Trifft überhaupt nicht zu	Nicht genannt	Berufsschule/Lehre	Gesetzlich Krankenversichert	Ja	Ja	Berlin
252	.4434276007545143	78	weiblich	Sehr wenig	Nein	Eher schlecht	Ja	Trifft voll und ganz zu	Trifft überhaupt nicht zu	Trifft überhaupt nicht zu	Trifft überhaupt nicht zu	Trifft überhaupt nicht zu	Nicht genannt	Fachschule/Technikerschule/Meisterschule	Gesetzlich Krankenversichert	Nein	Nein	Sachsen
253	1.061335550512681	81	weiblich	Sehr viel	Nein	Sehr gut	Ja	Trifft voll und ganz zu	Trifft voll und ganz zu	Trifft eher nicht zu	Trifft eher nicht zu	Trifft überhaupt nicht zu	Nicht genannt	Berufsschule/Lehre	Gesetzlich Krankenversichert	Ja	Ja	Baden-Württemberg
254	1.076455383047872	69	weiblich	Wenig	Nein	Sehr gut	Nein	Trifft eher zu	Trifft eher zu	Trifft eher zu	Trifft eher zu	Trifft eher nicht zu	Nicht genannt	Fachschule/Technikerschule/Meisterschule	Gesetzlich Krankenversichert	Ja	Ja	Niedersachsen
255	1.262052377869526	75	männlich	Viel	Nein	Eher gut	Ja	Trifft eher zu	Trifft eher nicht zu	Trifft eher zu	Trifft voll und ganz zu	Trifft eher nicht zu	Genannt	Berufsschule/Lehre	Gesetzlich Krankenversichert	Ja	Ja	Niedersachsen
256	1.04790044119346	71	weiblich	Sehr wenig	Nein	Mittelmäßig	Ja	Trifft voll und ganz zu	Trifft eher nicht zu	Trifft eher zu	Trifft eher nicht zu	Trifft überhaupt nicht zu	Nicht genannt	Berufsschule/Lehre	Privat Krankenversichert	Ja	Ja	Bayern
257	.4159534057607643	88	männlich	Wenig	Ja	Eher schlecht	Nein	Trifft voll und ganz zu	Trifft eher nicht zu	Trifft eher zu	Trifft überhaupt nicht zu	Trifft überhaupt nicht zu	Nicht genannt	Fachschule/Technikerschule/Meisterschule	Gesetzlich Krankenversichert	Ja	Ja	Mecklenburg-Vorpommern
258	2.786250747156039	69	männlich	Sehr wenig	Nein	Eher gut	Nein	Trifft voll und ganz zu	Trifft überhaupt nicht zu	Trifft überhaupt nicht zu	Trifft überhaupt nicht zu	Trifft überhaupt nicht zu	Genannt	Berufsschule/Lehre	Gesetzlich Krankenversichert	Ja	Ja	Bayern
259	1.522784199406659	80	männlich	Sehr viel	Nein	Eher gut	Ja	Trifft voll und ganz zu	Trifft voll und ganz zu	Trifft eher nicht zu	Trifft eher nicht zu	Trifft überhaupt nicht zu	Genannt	Universität/Fachhochschule/Ingenieurschule/Polytechnikum	Gesetzlich Krankenversichert	Ja	Ja	Nordrhein-Westfalen
260	1.262052377869526	77	männlich	Sehr wenig	Nein	Eher gut	Nein	Trifft voll und ganz zu	Trifft voll und ganz zu	Trifft eher nicht zu	Trifft überhaupt nicht zu	Trifft überhaupt nicht zu	Genannt	Universität/Fachhochschule/Ingenieurschule/Polytechnikum	Privat Krankenversichert	Nein	Ja	Niedersachsen
261	.915922415487413	77	weiblich	Viel	Nein	Sehr gut	Ja	Trifft überhaupt nicht zu	Trifft voll und ganz zu	Trifft überhaupt nicht zu	Trifft überhaupt nicht zu	Trifft überhaupt nicht zu	Nicht genannt	Berufsschule/Lehre	Gesetzlich Krankenversichert	Ja	Ja	Niedersachsen
262	.8541901746221124	78	weiblich	Viel	Nein	Eher gut	Ja	Trifft eher zu	Trifft überhaupt nicht zu	Trifft eher zu	Trifft eher zu	Trifft überhaupt nicht zu	Nicht genannt	Berufsschule/Lehre	Gesetzlich Krankenversichert	Nein	Ja	Bayern
263	1.123632104189031	71	weiblich	Sehr wenig	Nein	Eher gut	Nein	Trifft voll und ganz zu	Trifft eher nicht zu	Trifft eher nicht zu	Trifft überhaupt nicht zu	Trifft überhaupt nicht zu	Nicht genannt	Berufsschule/Lehre	Gesetzlich Krankenversichert	Ja	Ja	Niedersachsen
264	.6914792214351394	74	weiblich	Wenig	Nein	Mittelmäßig	Nein	Trifft voll und ganz zu	Trifft überhaupt nicht zu	Trifft überhaupt nicht zu	Trifft überhaupt nicht zu	Trifft überhaupt nicht zu	Nicht genannt	Fachschule/Technikerschule/Meisterschule	Gesetzlich Krankenversichert	Ja	Ja	Thüringen
265	1.208541208991448	78	männlich	Viel	Nein	Mittelmäßig	Nein	Trifft voll und ganz zu	Trifft voll und ganz zu	Trifft voll und ganz zu	Trifft überhaupt nicht zu	Trifft überhaupt nicht zu	Genannt	Universität/Fachhochschule/Ingenieurschule/Polytechnikum	Privat Krankenversichert	Ja	Nein	Baden-Württemberg
266	.4546980262407163	74	männlich	Wenig	Nein	Eher gut	Ja	Trifft voll und ganz zu	Trifft überhaupt nicht zu	Trifft eher zu	Trifft voll und ganz zu	Trifft überhaupt nicht zu	Nicht genannt	Berufsschule/Lehre	Gesetzlich Krankenversichert	Ja	Ja	Thüringen
267	1.477740137831108	73	männlich	Viel	Nein	Eher gut	Ja	Trifft eher zu	Trifft überhaupt nicht zu	Trifft eher nicht zu	Trifft eher zu	Trifft überhaupt nicht zu	Genannt	Fachschule/Technikerschule/Meisterschule	Gesetzlich Krankenversichert	Ja	Ja	Niedersachsen
268	1.522784199406659	83	männlich	Sehr viel	Nein	Eher gut	Ja	Trifft voll und ganz zu	Trifft voll und ganz zu	Trifft eher nicht zu	Trifft eher nicht zu	Trifft überhaupt nicht zu	Genannt	Universität/Fachhochschule/Ingenieurschule/Polytechnikum	Privat Krankenversichert	Ja	Ja	Nordrhein-Westfalen
269	.7495880702059886	70	weiblich	Sehr viel	Nein	Sehr schlecht	Ja	Trifft voll und ganz zu	Trifft eher nicht zu	Trifft eher zu	Trifft eher zu	Trifft eher zu	Nicht genannt	Berufsschule/Lehre	Gesetzlich Krankenversichert	Ja	Ja	Sachsen-Anhalt
270	2.342066497272286	66	männlich	Sehr wenig	Nein	Mittelmäßig	Nein	Trifft voll und ganz zu	Weiß nicht	Trifft eher zu	Trifft eher nicht zu	Trifft überhaupt nicht zu	Nicht genannt	Universität/Fachhochschule/Ingenieurschule/Polytechnikum	Gesetzlich Krankenversichert	Nein	Ja	Bremen
271	.8541901746221124	79	weiblich	Sehr wenig	Nein	Mittelmäßig	Nein	Trifft voll und ganz zu	Trifft überhaupt nicht zu	Wohnform nicht bekannt	Trifft eher zu	Trifft überhaupt nicht zu	Nicht genannt	Fachschule/Technikerschule/Meisterschule	Gesetzlich Krankenversichert	Ja	Ja	Bayern
272	.7181159297900913	66	weiblich	Wenig	Nein	Eher gut	Ja	Trifft voll und ganz zu	Trifft voll und ganz zu	Trifft eher zu	Trifft überhaupt nicht zu	Trifft überhaupt nicht zu	Nicht genannt	Fachschule/Technikerschule/Meisterschule	Gesetzlich Krankenversichert	Ja	Ja	Sachsen-Anhalt
273	.4938711811439676	71	weiblich	Sehr viel	Nein	Mittelmäßig	Nein	Trifft voll und ganz zu	Trifft überhaupt nicht zu	Trifft eher nicht zu	Trifft eher nicht zu	Trifft überhaupt nicht zu	Nicht genannt	Fachschule/Technikerschule/Meisterschule	Gesetzlich Krankenversichert	Ja	Ja	Hamburg
274	1.061335550512681	80	weiblich	Mittelmäßig	Nein	Eher gut	Ja	Trifft eher nicht zu	Trifft überhaupt nicht zu	Trifft voll und ganz zu	Trifft eher nicht zu	Trifft überhaupt nicht zu	Nicht genannt	Fachschule/Technikerschule/Meisterschule	Gesetzlich Krankenversichert	Ja	Ja	Baden-Württemberg
275	.5884956644831874	76	männlich	Mittelmäßig	Nein	Eher gut	Nein	Trifft voll und ganz zu	Trifft eher zu	Trifft eher nicht zu	Trifft eher nicht zu	Trifft überhaupt nicht zu	Nicht genannt	Berufsschule/Lehre	Privat Krankenversichert	Ja	Ja	Bayern
276	1.183930575035783	79	männlich	Viel	Nein	Mittelmäßig	Nein	Trifft voll und ganz zu	Trifft eher nicht zu	Trifft eher zu	Trifft eher nicht zu	Trifft überhaupt nicht zu	Genannt	Fachschule/Technikerschule/Meisterschule	Gesetzlich Krankenversichert	Ja	Ja	Hessen
277	1.108328822614	81	weiblich	Mittelmäßig	Nein	Mittelmäßig	Ja	Weiß nicht	Trifft überhaupt nicht zu	Trifft voll und ganz zu	Trifft voll und ganz zu	Trifft überhaupt nicht zu	Nicht genannt	Berufsschule/Lehre	Gesetzlich Krankenversichert	Ja	Ja	Niedersachsen
278	1.115725919642773	68	weiblich	Sehr viel	Nein	Mittelmäßig	Ja	Trifft voll und ganz zu	Trifft eher zu	Trifft überhaupt nicht zu	Trifft überhaupt nicht zu	Trifft überhaupt nicht zu	Nicht genannt	Ohne berufsbildenden Abschluss	Gesetzlich Krankenversichert	Ja	Ja	Nordrhein-Westfalen
279	1.370405516760529	73	männlich	Mittelmäßig	Nein	Eher gut	Ja	Trifft eher nicht zu	Trifft eher nicht zu	Trifft voll und ganz zu	Trifft voll und ganz zu	Trifft überhaupt nicht zu	Genannt	Universität/Fachhochschule/Ingenieurschule/Polytechnikum	Privat Krankenversichert	Ja	Ja	Rheinland-Pfalz
280	1.04790044119346	70	weiblich	Mittelmäßig	Nein	Sehr gut	Ja	Trifft voll und ganz zu	Trifft überhaupt nicht zu	Trifft eher zu	Trifft voll und ganz zu	Trifft überhaupt nicht zu	Nicht genannt	Berufsschule/Lehre	Gesetzlich Krankenversichert	Ja	Ja	Bayern
281	1.386267132659937	72	männlich	Wenig	Nein	Eher gut	Nein	Trifft voll und ganz zu	Trifft voll und ganz zu	Trifft überhaupt nicht zu	Trifft überhaupt nicht zu	Trifft überhaupt nicht zu	Genannt	Berufsschule/Lehre	Privat Krankenversichert	Ja	Nein	Hessen
282	.5238456190935958	79	weiblich	Sehr wenig	Nein	Eher gut	Ja	Trifft eher nicht zu	Trifft voll und ganz zu	Trifft überhaupt nicht zu	Trifft überhaupt nicht zu	Trifft überhaupt nicht zu	Nicht genannt	Berufsschule/Lehre	Gesetzlich Krankenversichert	Ja	Ja	Brandenburg
283	2.297524290094248	82	weiblich	Viel	Ja	Eher schlecht	Nein	Trifft voll und ganz zu	Trifft überhaupt nicht zu	Trifft voll und ganz zu	Trifft überhaupt nicht zu	Trifft überhaupt nicht zu	Genannt	Berufsschule/Lehre	Gesetzlich Krankenversichert	Ja	Ja	Nordrhein-Westfalen
284	1.027826133980614	80	weiblich	Viel	Nein	Eher gut	Ja	Trifft voll und ganz zu	Trifft voll und ganz zu	Weiß nicht	Weiß nicht	Trifft überhaupt nicht zu	Nicht genannt	Ohne berufsbildenden Abschluss	Gesetzlich Krankenversichert	Ja	Ja	Rheinland-Pfalz
285	.6914792214351394	71	weiblich	Mittelmäßig	Nein	Eher gut	Ja	Trifft voll und ganz zu	Trifft überhaupt nicht zu	Trifft voll und ganz zu	Trifft überhaupt nicht zu	Trifft überhaupt nicht zu	Nicht genannt	Universität/Fachhochschule/Ingenieurschule/Polytechnikum	Privat Krankenversichert	Ja	Ja	Thüringen
286	.5385710410374922	72	männlich	Sehr viel	Nein	Mittelmäßig	Nein	Trifft überhaupt nicht zu	Trifft überhaupt nicht zu	Trifft überhaupt nicht zu	Trifft voll und ganz zu	Trifft überhaupt nicht zu	Nicht genannt	Berufsschule/Lehre	Gesetzlich Krankenversichert	Nein	Ja	Schleswig-Holstein
287	1.208541208991448	78	männlich	Mittelmäßig	Nein	Mittelmäßig	Ja	Trifft voll und ganz zu	Trifft überhaupt nicht zu	Trifft eher zu	Trifft eher nicht zu	Trifft überhaupt nicht zu	Genannt	Universität/Fachhochschule/Ingenieurschule/Polytechnikum	Gesetzlich Krankenversichert	Nein	Ja	Baden-Württemberg
288	.3490743275464574	80	männlich	Viel	Nein	Eher gut	Nein	Trifft eher zu	Trifft überhaupt nicht zu	Trifft voll und ganz zu	Trifft eher nicht zu	Trifft überhaupt nicht zu	Nicht genannt	Universität/Fachhochschule/Ingenieurschule/Polytechnikum	Gesetzlich Krankenversichert	Ja	Geburtsort gehörte zu Deutschland, nicht jetziges BRD Gebiet	Berlin
289	1.033628585259123	89	weiblich	Sehr wenig	Nein	Eher schlecht	Nein	Trifft voll und ganz zu	Trifft überhaupt nicht zu	Trifft eher nicht zu	Trifft überhaupt nicht zu	Trifft überhaupt nicht zu	Nicht genannt	Fachschule/Technikerschule/Meisterschule	Gesetzlich Krankenversichert	Ja	Geburtsort gehörte zu Deutschland, nicht jetziges BRD Gebiet	Bayern
290	1.308093741840858	77	männlich	Viel	Ja	Mittelmäßig	Nein	Trifft voll und ganz zu	Trifft eher zu	Trifft überhaupt nicht zu	Trifft überhaupt nicht zu	Trifft überhaupt nicht zu	Genannt	Universität/Fachhochschule/Ingenieurschule/Polytechnikum	Gesetzlich Krankenversichert	Nein	Ja	Nordrhein-Westfalen
291	.5266713083172239	82	weiblich	Sehr viel	Ja	Sehr schlecht	Nein	Trifft voll und ganz zu	Trifft überhaupt nicht zu	Trifft eher nicht zu	Trifft überhaupt nicht zu	Trifft überhaupt nicht zu	Nicht genannt	Ohne berufsbildenden Abschluss	Gesetzlich Krankenversichert	Ja	Ja	Berlin
292	1.087973128872804	70	weiblich	Sehr wenig	Nein	Sehr gut	Ja	Trifft voll und ganz zu	Trifft überhaupt nicht zu	Trifft eher nicht zu	Trifft überhaupt nicht zu	Trifft überhaupt nicht zu	Genannt	Fachschule/Technikerschule/Meisterschule	Gesetzlich Krankenversichert	Ja	Ja	Sachsen
293	.7388700689155542	72	männlich	Sehr wenig	Ja	Sehr schlecht	Nein	Trifft voll und ganz zu	Trifft überhaupt nicht zu	Trifft eher zu	Trifft eher nicht zu	Trifft überhaupt nicht zu	Nicht genannt	Berufsschule/Lehre	Gesetzlich Krankenversichert	Ja	Ja	Niedersachsen
294	.4732319865607686	67	männlich	Mittelmäßig	Nein	Mittelmäßig	Nein	Trifft voll und ganz zu	Trifft überhaupt nicht zu	Trifft eher nicht zu	Trifft eher zu	Trifft überhaupt nicht zu	Nicht genannt	Berufsschule/Lehre	Gesetzlich Krankenversichert	Ja	Ja	Berlin
295	1.00390338315856	67	weiblich	Sehr wenig	Nein	Eher gut	Ja	Trifft voll und ganz zu	Trifft überhaupt nicht zu	Trifft voll und ganz zu	Trifft voll und ganz zu	Trifft überhaupt nicht zu	Nicht genannt	Universität/Fachhochschule/Ingenieurschule/Polytechnikum	Gesetzlich Krankenversichert	Ja	Ja	Bayern
296	.6338890591868975	86	weiblich	Sehr wenig	Nein	Mittelmäßig	Ja	Trifft eher zu	Trifft eher nicht zu	Trifft eher zu	Trifft eher zu	Trifft überhaupt nicht zu	Nicht genannt	Universität/Fachhochschule/Ingenieurschule/Polytechnikum	Gesetzlich Krankenversichert	Ja	Ja	Brandenburg
297	.9493364940474058	77	weiblich	Viel	Nein	Mittelmäßig	Ja	Trifft voll und ganz zu	Trifft überhaupt nicht zu	Trifft voll und ganz zu	Trifft eher nicht zu	Trifft überhaupt nicht zu	Nicht genannt	Berufsschule/Lehre	Gesetzlich Krankenversichert	Ja	Ja	Nordrhein-Westfalen
298	.8541901746221124	75	weiblich	Sehr viel	Nein	Mittelmäßig	Ja	Trifft voll und ganz zu	Trifft voll und ganz zu	Trifft voll und ganz zu	Trifft überhaupt nicht zu	Trifft überhaupt nicht zu	Nicht genannt	Universität/Fachhochschule/Ingenieurschule/Polytechnikum	Gesetzlich Krankenversichert	Ja	Geburtsort gehörte zu Deutschland, nicht jetziges BRD Gebiet	Bayern
299	.7613920997033296	80	männlich	Wenig	Nein	Eher schlecht	Nein	Trifft voll und ganz zu	Trifft überhaupt nicht zu	Trifft überhaupt nicht zu	Trifft überhaupt nicht zu	Trifft überhaupt nicht zu	Nicht genannt	Berufsschule/Lehre	Gesetzlich Krankenversichert	Ja	Ja	Nordrhein-Westfalen
300	.4821332612722735	65	männlich	Sehr wenig	Nein	Mittelmäßig	Nein	Trifft voll und ganz zu	Trifft voll und ganz zu	Trifft überhaupt nicht zu	Trifft überhaupt nicht zu	Trifft überhaupt nicht zu	Nicht genannt	Berufsschule/Lehre	Gesetzlich Krankenversichert	Ja	Ja	Sachsen
301	1.00390338315856	66	weiblich	Viel	Nein	Sehr schlecht	Ja	Trifft voll und ganz zu	Trifft überhaupt nicht zu	Trifft überhaupt nicht zu	Trifft überhaupt nicht zu	Trifft überhaupt nicht zu	Nicht genannt	Universität/Fachhochschule/Ingenieurschule/Polytechnikum	Privat Krankenversichert	Nein	Ja	Bayern
302	2.329247421731177	74	weiblich	Sehr viel	Ja	Mittelmäßig	Ja	Trifft voll und ganz zu	Trifft voll und ganz zu	Trifft voll und ganz zu	Trifft eher nicht zu	Trifft eher nicht zu	Genannt	Berufsschule/Lehre	Gesetzlich Krankenversichert	Ja	Ja	Nordrhein-Westfalen
303	.4377161841488252	69	männlich	Wenig	Nein	Eher gut	Ja	Trifft voll und ganz zu	Trifft überhaupt nicht zu	Trifft eher nicht zu	Trifft eher nicht zu	Trifft überhaupt nicht zu	Nicht genannt	Universität/Fachhochschule/Ingenieurschule/Polytechnikum	Gesetzlich Krankenversichert	Nein	Ja	Hamburg
304	.8190285918394644	74	weiblich	Sehr wenig	Nein	Sehr gut	Nein	Trifft voll und ganz zu	Trifft eher nicht zu	Trifft eher zu	Trifft eher nicht zu	Trifft überhaupt nicht zu	Nicht genannt	Fachschule/Technikerschule/Meisterschule	Gesetzlich Krankenversichert	Ja	Ja	Schleswig-Holstein
305	1.076455383047872	65	weiblich	Wenig	Nein	Mittelmäßig	Ja	Trifft voll und ganz zu	Trifft überhaupt nicht zu	Trifft überhaupt nicht zu	Trifft voll und ganz zu	Trifft überhaupt nicht zu	Genannt	Berufsschule/Lehre	Gesetzlich Krankenversichert	Ja	Ja	Niedersachsen
306	1.115725919642773	67	weiblich	Mittelmäßig	Nein	Sehr gut	Ja	Trifft überhaupt nicht zu	Trifft überhaupt nicht zu	Trifft überhaupt nicht zu	Trifft überhaupt nicht zu	Trifft überhaupt nicht zu	Nicht genannt	Universität/Fachhochschule/Ingenieurschule/Polytechnikum	Gesetzlich Krankenversichert	Nein	Ja	Nordrhein-Westfalen
307	.4434276007545143	77	weiblich	Viel	Nein	Eher schlecht	Nein	Trifft eher nicht zu	Trifft überhaupt nicht zu	Trifft überhaupt nicht zu	Trifft voll und ganz zu	Trifft überhaupt nicht zu	Nicht genannt	Berufsschule/Lehre	Gesetzlich Krankenversichert	Ja	Ja	Sachsen
308	1.370405516760529	73	männlich	Wenig	Nein	Sehr gut	Nein	Trifft voll und ganz zu	Trifft überhaupt nicht zu	Trifft eher zu	Trifft eher nicht zu	Trifft überhaupt nicht zu	Genannt	Fachschule/Technikerschule/Meisterschule	Gesetzlich Krankenversichert	Ja	Ja	Rheinland-Pfalz
309	1.370164645896373	82	männlich	Viel	Nein	Sehr gut	Nein	Trifft voll und ganz zu	Trifft überhaupt nicht zu	Trifft eher zu	Trifft überhaupt nicht zu	Trifft überhaupt nicht zu	Genannt	Universität/Fachhochschule/Ingenieurschule/Polytechnikum	Gesetzlich Krankenversichert	Ja	Ja	Bayern
310	2.231451839285546	69	weiblich	Sehr wenig	Nein	Sehr gut	Nein	Trifft voll und ganz zu	Trifft überhaupt nicht zu	Trifft überhaupt nicht zu	Trifft überhaupt nicht zu	Trifft überhaupt nicht zu	Genannt	Universität/Fachhochschule/Ingenieurschule/Polytechnikum	Gesetzlich Krankenversichert	Nein	Ja	Nordrhein-Westfalen
311	1.378141952894924	71	männlich	Sehr viel	Nein	Eher gut	Nein	Trifft voll und ganz zu	Trifft überhaupt nicht zu	Trifft eher zu	Trifft überhaupt nicht zu	Trifft überhaupt nicht zu	Genannt	Universität/Fachhochschule/Ingenieurschule/Polytechnikum	Privat Krankenversichert	Ja	Ja	Bayern
312	.5439865644364019	74	weiblich	Viel	Nein	Eher gut	Nein	Trifft voll und ganz zu	Trifft eher nicht zu	Trifft eher nicht zu	Trifft eher nicht zu	Trifft überhaupt nicht zu	Nicht genannt	Fachschule/Technikerschule/Meisterschule	Gesetzlich Krankenversichert	Ja	Ja	Sachsen
313	.4159534057607643	82	männlich	Viel	Ja	Mittelmäßig	Ja	Trifft voll und ganz zu	Trifft überhaupt nicht zu	Trifft überhaupt nicht zu	Trifft eher nicht zu	Trifft überhaupt nicht zu	Nicht genannt	Universität/Fachhochschule/Ingenieurschule/Polytechnikum	Gesetzlich Krankenversichert	Ja	Ja	Mecklenburg-Vorpommern
314	1.378141952894924	70	männlich	Sehr wenig	Nein	Eher gut	Nein	Trifft voll und ganz zu	Trifft voll und ganz zu	Trifft eher nicht zu	Trifft eher nicht zu	Trifft überhaupt nicht zu	Genannt	Fachschule/Technikerschule/Meisterschule	Privat Krankenversichert	Nein	Ja	Bayern
315	1.009822146053583	69	weiblich	Viel	Nein	Sehr gut	Ja	Trifft voll und ganz zu	Trifft überhaupt nicht zu	Trifft eher nicht zu	Trifft eher nicht zu	Trifft überhaupt nicht zu	Nicht genannt	Fachschule/Technikerschule/Meisterschule	Gesetzlich Krankenversichert	Ja	Ja	Hessen
316	1.991741878493471	67	männlich	Wenig	Nein	Sehr gut	Ja	Trifft voll und ganz zu	Trifft überhaupt nicht zu	Trifft eher zu	Trifft eher zu	Trifft überhaupt nicht zu	Genannt	Fachschule/Technikerschule/Meisterschule	Gesetzlich Krankenversichert	Ja	Ja	Niedersachsen
317	2.007806766317121	67	weiblich	Sehr wenig	Nein	Mittelmäßig	Nein	Trifft voll und ganz zu	Trifft eher nicht zu	Trifft eher zu	Trifft überhaupt nicht zu	Trifft überhaupt nicht zu	Genannt	Universität/Fachhochschule/Ingenieurschule/Polytechnikum	Gesetzlich Krankenversichert	Ja	Ja	Bayern
318	.6676265686910763	75	weiblich	Mittelmäßig	Nein	Eher gut	Nein	Trifft voll und ganz zu	Trifft eher nicht zu	Trifft eher nicht zu	Trifft eher nicht zu	Trifft eher nicht zu	Nicht genannt	Berufsschule/Lehre	Gesetzlich Krankenversichert	Ja	Ja	Schleswig-Holstein
319	2.084035744809523	70	weiblich	Sehr viel	Nein	Mittelmäßig	Ja	Trifft voll und ganz zu	Trifft überhaupt nicht zu	Trifft überhaupt nicht zu	Trifft überhaupt nicht zu	Trifft überhaupt nicht zu	Genannt	Fachschule/Technikerschule/Meisterschule	Gesetzlich Krankenversichert	Ja	Ja	Rheinland-Pfalz
320	.5997198335506054	76	männlich	Mittelmäßig	Nein	Mittelmäßig	Ja	Trifft voll und ganz zu	Trifft eher nicht zu	Trifft voll und ganz zu	Trifft eher nicht zu	Trifft voll und ganz zu	Genannt	Fachschule/Technikerschule/Meisterschule	Privat Krankenversichert	Ja	Ja	Berlin
321	1.176991328966375	76	männlich	Viel	Nein	Eher gut	Nein	Trifft eher zu	Trifft eher zu	Trifft eher zu	Trifft eher zu	Trifft überhaupt nicht zu	Genannt	Fachschule/Technikerschule/Meisterschule	Gesetzlich Krankenversichert	Ja	Ja	Bayern
322	1.308093741840858	76	männlich	Sehr wenig	Nein	Sehr gut	Nein	Trifft voll und ganz zu	Trifft voll und ganz zu	Trifft eher zu	Trifft eher zu	Trifft überhaupt nicht zu	Genannt	Berufsschule/Lehre	Gesetzlich Krankenversichert	Ja	Ja	Nordrhein-Westfalen
323	.5339433373073744	71	weiblich	Mittelmäßig	Nein	Eher gut	Nein	Trifft voll und ganz zu	Trifft überhaupt nicht zu	Trifft voll und ganz zu	Weiß nicht	Trifft eher zu	Nicht genannt	Fachschule/Technikerschule/Meisterschule	Gesetzlich Krankenversichert	Nein	Ja	Berlin
324	1.522784199406659	89	männlich	Sehr wenig	Nein	Mittelmäßig	Nein	Trifft voll und ganz zu	Trifft eher zu	Trifft eher zu	Trifft eher nicht zu	Trifft überhaupt nicht zu	Genannt	Universität/Fachhochschule/Ingenieurschule/Polytechnikum	Privat Krankenversichert	Ja	Ja	Nordrhein-Westfalen
325	1.033628585259123	82	weiblich	Wenig	Nein	Eher gut	Ja	Trifft voll und ganz zu	Trifft eher zu	Trifft überhaupt nicht zu	Trifft eher nicht zu	Trifft überhaupt nicht zu	Nicht genannt	Fachschule/Technikerschule/Meisterschule	Gesetzlich Krankenversichert	Ja	Ja	Bayern
326	2.095800882386921	73	weiblich	Mittelmäßig	Nein	Sehr gut	Nein	Trifft voll und ganz zu	Trifft überhaupt nicht zu	Trifft überhaupt nicht zu	Trifft überhaupt nicht zu	Trifft überhaupt nicht zu	Genannt	Berufsschule/Lehre	Gesetzlich Krankenversichert	Nein	Ja	Bayern
327	.53657775194558	86	weiblich	Sehr viel	Ja	Eher schlecht	Ja	Trifft voll und ganz zu	Trifft überhaupt nicht zu	Trifft überhaupt nicht zu	Trifft überhaupt nicht zu	Trifft überhaupt nicht zu	Nicht genannt	Berufsschule/Lehre	Gesetzlich Krankenversichert	Ja	Ja	Sachsen
328	1.148762145047124	86	weiblich	Sehr wenig	Nein	Sehr gut	Nein	Trifft überhaupt nicht zu	Trifft überhaupt nicht zu	Trifft eher zu	Trifft voll und ganz zu	Trifft eher zu	Nicht genannt	Ohne berufsbildenden Abschluss	Gesetzlich Krankenversichert	Ja	Ja	Nordrhein-Westfalen
329	1.075989971153641	70	weiblich	Sehr wenig	Nein	Eher gut	Ja	Trifft eher zu	Trifft überhaupt nicht zu	Trifft überhaupt nicht zu	Trifft überhaupt nicht zu	Trifft überhaupt nicht zu	Nicht genannt	Universität/Fachhochschule/Ingenieurschule/Polytechnikum	Gesetzlich Krankenversichert	Nein	Ja	Baden-Württemberg
330	.9093960524814325	74	männlich	Mittelmäßig	Nein	Eher schlecht	Ja	Trifft voll und ganz zu	Trifft eher nicht zu	Trifft eher zu	Trifft überhaupt nicht zu	Trifft überhaupt nicht zu	Genannt	Fachschule/Technikerschule/Meisterschule	Gesetzlich Krankenversichert	Ja	Ja	Thüringen
331	.8425196610042609	81	weiblich	Sehr wenig	Nein	Eher gut	Ja	Trifft eher zu	Trifft eher zu	Trifft überhaupt nicht zu	Trifft überhaupt nicht zu	Trifft überhaupt nicht zu	Nicht genannt	Berufsschule/Lehre	Privat Krankenversichert	Ja	Ja	Saarland
332	.9493364940474058	77	weiblich	Sehr wenig	Nein	Eher gut	Nein	Trifft voll und ganz zu	Trifft überhaupt nicht zu	Trifft voll und ganz zu	Trifft eher zu	Trifft überhaupt nicht zu	Nicht genannt	Berufsschule/Lehre	Gesetzlich Krankenversichert	Ja	Ja	Nordrhein-Westfalen
333	.7345931558157113	84	männlich	Sehr viel	Nein	Eher schlecht	Nein	Trifft voll und ganz zu	Trifft überhaupt nicht zu	Trifft überhaupt nicht zu	Trifft überhaupt nicht zu	Trifft überhaupt nicht zu	Nicht genannt	Fachschule/Technikerschule/Meisterschule	Gesetzlich Krankenversichert	Ja	Ja	Niedersachsen
334	1.12779680997129	69	männlich	Sehr wenig	Nein	Eher gut	Nein	Trifft voll und ganz zu	Trifft voll und ganz zu	Trifft eher zu	Trifft eher nicht zu	Trifft überhaupt nicht zu	Genannt	Universität/Fachhochschule/Ingenieurschule/Polytechnikum	Privat Krankenversichert	Ja	Ja	Mecklenburg-Vorpommern
335	.5211467912052199	67	weiblich	Sehr wenig	Nein	Mittelmäßig	Nein	Trifft voll und ganz zu	Trifft voll und ganz zu	Trifft überhaupt nicht zu	Trifft überhaupt nicht zu	Trifft überhaupt nicht zu	Nicht genannt	Berufsschule/Lehre	Gesetzlich Krankenversichert	Ja	Ja	Sachsen
336	.5211467912052199	65	weiblich	Viel	Nein	Mittelmäßig	Ja	Trifft eher zu	Trifft eher nicht zu	Trifft voll und ganz zu	Trifft voll und ganz zu	Trifft überhaupt nicht zu	Nicht genannt	Berufsschule/Lehre	Gesetzlich Krankenversichert	Ja	Ja	Sachsen
337	1.208541208991448	79	männlich	Sehr wenig	Nein	Eher gut	Nein	Trifft eher nicht zu	Trifft eher zu	Trifft eher zu	Trifft voll und ganz zu	Trifft überhaupt nicht zu	Nicht genannt	Fachschule/Technikerschule/Meisterschule	Gesetzlich Krankenversichert	Ja	Ja	Baden-Württemberg
338	1.108328822614	85	weiblich	Mittelmäßig	Nein	Eher gut	Ja	Trifft überhaupt nicht zu	Trifft überhaupt nicht zu	Trifft eher zu	Trifft eher zu	Trifft überhaupt nicht zu	Nicht genannt	Berufsschule/Lehre	Gesetzlich Krankenversichert	Ja	Ja	Niedersachsen
339	.7218085266117081	77	männlich	Mittelmäßig	Nein	Mittelmäßig	Nein	Trifft voll und ganz zu	Trifft voll und ganz zu	Trifft eher nicht zu	Trifft eher nicht zu	Trifft überhaupt nicht zu	Genannt	Fachschule/Technikerschule/Meisterschule	Gesetzlich Krankenversichert	Ja	Ja	Brandenburg
340	.7034463198310649	86	männlich	Sehr viel	Nein	Mittelmäßig	Ja	Trifft voll und ganz zu	Trifft überhaupt nicht zu	Trifft voll und ganz zu	Trifft überhaupt nicht zu	Trifft überhaupt nicht zu	Nicht genannt	Universität/Fachhochschule/Ingenieurschule/Polytechnikum	Gesetzlich Krankenversichert	Ja	Ja	Baden-Württemberg
341	.5115252381489224	65	weiblich	Mittelmäßig	Nein	Sehr gut	Nein	Trifft voll und ganz zu	Trifft überhaupt nicht zu	Trifft eher zu	Trifft überhaupt nicht zu	Trifft überhaupt nicht zu	Nicht genannt	Berufsschule/Lehre	Gesetzlich Krankenversichert	Ja	Ja	Berlin
342	2.231451839285546	68	weiblich	Viel	Nein	Mittelmäßig	Ja	Trifft voll und ganz zu	Trifft eher nicht zu	Trifft eher zu	Trifft überhaupt nicht zu	Trifft überhaupt nicht zu	Genannt	Fachschule/Technikerschule/Meisterschule	Gesetzlich Krankenversichert	Ja	Ja	Nordrhein-Westfalen
343	.998267799398416	65	weiblich	Sehr wenig	Nein	Sehr gut	Nein	Trifft eher zu	Weiß nicht	Trifft überhaupt nicht zu	Trifft überhaupt nicht zu	Trifft überhaupt nicht zu	Nicht genannt	Berufsschule/Lehre	Gesetzlich Krankenversichert	Ja	Ja	Rheinland-Pfalz
344	1.499176140411977	70	weiblich	Mittelmäßig	Nein	Eher gut	Ja	Trifft eher zu	Trifft eher nicht zu	Trifft eher nicht zu	Trifft eher nicht zu	Trifft überhaupt nicht zu	Genannt	Universität/Fachhochschule/Ingenieurschule/Polytechnikum	Gesetzlich Krankenversichert	Ja	Ja	Sachsen-Anhalt
345	.3883312840591339	76	männlich	Wenig	Nein	Mittelmäßig	Nein	Trifft eher zu	Trifft überhaupt nicht zu	Trifft eher zu	Trifft eher nicht zu	Trifft überhaupt nicht zu	Nicht genannt	Fachschule/Technikerschule/Meisterschule	Gesetzlich Krankenversichert	Ja	Ja	Thüringen
346	1.148762145047124	80	weiblich	Mittelmäßig	Nein	Eher gut	Ja	Trifft voll und ganz zu	Trifft überhaupt nicht zu	Trifft eher zu	Wohnform nicht bekannt	Trifft überhaupt nicht zu	Nicht genannt	Berufsschule/Lehre	Gesetzlich Krankenversichert	Ja	Ja	Nordrhein-Westfalen
347	1.075989971153641	73	weiblich	Viel	Nein	Eher gut	Ja	Trifft voll und ganz zu	Trifft eher nicht zu	Trifft eher nicht zu	Trifft überhaupt nicht zu	Trifft überhaupt nicht zu	Nicht genannt	Fachschule/Technikerschule/Meisterschule	Gesetzlich Krankenversichert	Ja	Nein	Baden-Württemberg
348	1.522784199406659	87	männlich	Sehr viel	Nein	Eher schlecht	Ja	Trifft eher zu	Trifft voll und ganz zu	Trifft überhaupt nicht zu	Weiß nicht	Trifft überhaupt nicht zu	Genannt	Fachschule/Technikerschule/Meisterschule	Gesetzlich Krankenversichert	Ja	Ja	Nordrhein-Westfalen
349	.4434276007545143	78	weiblich	Mittelmäßig	Nein	Mittelmäßig	Nein	Trifft voll und ganz zu	Trifft voll und ganz zu	Trifft eher zu	Trifft eher zu	Trifft überhaupt nicht zu	Nicht genannt	Universität/Fachhochschule/Ingenieurschule/Polytechnikum	Gesetzlich Krankenversichert	Ja	Ja	Sachsen
350	.915922415487413	77	weiblich	Mittelmäßig	Nein	Sehr gut	Ja	Trifft voll und ganz zu	Trifft überhaupt nicht zu	Trifft voll und ganz zu	Weiß nicht	Trifft überhaupt nicht zu	Nicht genannt	Fachschule/Technikerschule/Meisterschule	Gesetzlich Krankenversichert	Ja	Ja	Niedersachsen
351	2.064403294432061	67	männlich	Sehr viel	Nein	Sehr gut	Ja	Trifft eher nicht zu	Trifft eher nicht zu	Trifft voll und ganz zu	Trifft eher nicht zu	Trifft eher zu	Genannt	Universität/Fachhochschule/Ingenieurschule/Polytechnikum	Gesetzlich Krankenversichert	Ja	Ja	Nordrhein-Westfalen
352	.5439865644364019	72	weiblich	Wenig	Nein	Mittelmäßig	Nein	Trifft eher zu	Trifft eher nicht zu	Trifft eher nicht zu	Trifft eher zu	Trifft überhaupt nicht zu	Nicht genannt	Berufsschule/Lehre	Gesetzlich Krankenversichert	Ja	Ja	Sachsen
353	.7658250403311555	73	männlich	Sehr wenig	Ja	Mittelmäßig	Ja	Trifft voll und ganz zu	Trifft überhaupt nicht zu	Trifft eher zu	Trifft voll und ganz zu	Trifft voll und ganz zu	Nicht genannt	Fachschule/Technikerschule/Meisterschule	Gesetzlich Krankenversichert	Ja	Nein	Nordrhein-Westfalen
354	1.139141525277358	69	männlich	Mittelmäßig	Nein	Eher gut	Ja	Trifft eher zu	Trifft eher zu	Trifft eher nicht zu	Trifft eher nicht zu	Trifft überhaupt nicht zu	Genannt	Universität/Fachhochschule/Ingenieurschule/Polytechnikum	Gesetzlich Krankenversichert	Ja	Ja	Brandenburg
355	.5115252381489224	66	weiblich	Mittelmäßig	Nein	Eher schlecht	Nein	Trifft voll und ganz zu	Trifft überhaupt nicht zu	Trifft überhaupt nicht zu	Trifft eher nicht zu	Trifft überhaupt nicht zu	Nicht genannt	Fachschule/Technikerschule/Meisterschule	Gesetzlich Krankenversichert	Nein	Ja	Berlin
356	1.04790044119346	72	weiblich	Viel	Nein	Mittelmäßig	Nein	Trifft voll und ganz zu	Trifft eher nicht zu	Trifft überhaupt nicht zu	Trifft eher zu	Trifft überhaupt nicht zu	Nicht genannt	Ohne berufsbildenden Abschluss	Gesetzlich Krankenversichert	Ja	Ja	Bayern
357	1.754174395240453	78	weiblich	Viel	Nein	Eher gut	Ja	Trifft voll und ganz zu	Trifft voll und ganz zu	Trifft eher nicht zu	Weiß nicht	Trifft überhaupt nicht zu	Genannt	Universität/Fachhochschule/Ingenieurschule/Polytechnikum	Gesetzlich Krankenversichert	Nein	Ja	Baden-Württemberg
358	.6110002861403976	76	männlich	Sehr wenig	Nein	Eher schlecht	Ja	Trifft voll und ganz zu	Trifft voll und ganz zu	Trifft voll und ganz zu	Trifft voll und ganz zu	Trifft überhaupt nicht zu	Genannt	Berufsschule/Lehre	Gesetzlich Krankenversichert	Ja	Ja	Sachsen
359	2.122671101025362	80	weiblich	Wenig	Nein	Mittelmäßig	Nein	Trifft voll und ganz zu	Trifft überhaupt nicht zu	Trifft eher zu	Trifft eher nicht zu	Trifft überhaupt nicht zu	Genannt	Berufsschule/Lehre	Gesetzlich Krankenversichert	Ja	Ja	Baden-Württemberg
360	2.064403294432061	68	männlich	Sehr wenig	Nein	Eher gut	Ja	Trifft voll und ganz zu	Trifft voll und ganz zu	Trifft überhaupt nicht zu	Trifft überhaupt nicht zu	Trifft überhaupt nicht zu	Genannt	Universität/Fachhochschule/Ingenieurschule/Polytechnikum	Gesetzlich Krankenversichert	Ja	Ja	Nordrhein-Westfalen
361	1.148762145047124	90	weiblich	Viel	Nein	Sehr schlecht	Nein	Trifft voll und ganz zu	Trifft überhaupt nicht zu	Trifft überhaupt nicht zu	Trifft voll und ganz zu	Trifft überhaupt nicht zu	Nicht genannt	Berufsschule/Lehre	Gesetzlich Krankenversichert	Ja	Ja	Nordrhein-Westfalen
362	.2998599167753027	75	männlich	Sehr wenig	Nein	Mittelmäßig	Nein	Trifft voll und ganz zu	Trifft überhaupt nicht zu	Trifft voll und ganz zu	Trifft eher nicht zu	Trifft überhaupt nicht zu	Nicht genannt	Universität/Fachhochschule/Ingenieurschule/Polytechnikum	Gesetzlich Krankenversichert	Ja	Ja	Berlin
363	.459962374704555	76	männlich	Wenig	Nein	Eher gut	Ja	Trifft eher zu	Trifft überhaupt nicht zu	Trifft eher zu	Trifft eher nicht zu	Trifft überhaupt nicht zu	Nicht genannt	Berufsschule/Lehre	Gesetzlich Krankenversichert	Nein	Ja	Schleswig-Holstein
364	.7393790727406432	80	weiblich	Wenig	Nein	Eher gut	Nein	Trifft eher zu	Trifft eher nicht zu	Trifft eher zu	Trifft eher nicht zu	Trifft überhaupt nicht zu	Nicht genannt	Fachschule/Technikerschule/Meisterschule	Gesetzlich Krankenversichert	Ja	Ja	Sachsen-Anhalt
365	.9742898279243072	80	weiblich	Sehr viel	Nein	Mittelmäßig	Nein	Trifft eher zu	Trifft überhaupt nicht zu	Trifft eher zu	Trifft eher nicht zu	Trifft überhaupt nicht zu	Genannt	Berufsschule/Lehre	Gesetzlich Krankenversichert	Ja	Ja	Hamburg
366	.5439865644364019	71	weiblich	Viel	Ja	Mittelmäßig	Nein	Trifft eher zu	Trifft voll und ganz zu	Trifft eher zu	Trifft eher zu	Trifft überhaupt nicht zu	Nicht genannt	Fachschule/Technikerschule/Meisterschule	Gesetzlich Krankenversichert	Ja	Ja	Sachsen
367	1.148762145047124	80	weiblich	Mittelmäßig	Nein	Eher gut	Ja	Trifft voll und ganz zu	Trifft voll und ganz zu	Trifft eher zu	Trifft eher nicht zu	Trifft überhaupt nicht zu	Nicht genannt	Universität/Fachhochschule/Ingenieurschule/Polytechnikum	Gesetzlich Krankenversichert	Ja	Ja	Nordrhein-Westfalen
368	.53657775194558	88	weiblich	Sehr viel	Ja	Mittelmäßig	Nein	Trifft voll und ganz zu	Trifft eher nicht zu	Trifft eher nicht zu	Trifft überhaupt nicht zu	Trifft überhaupt nicht zu	Nicht genannt	Ohne berufsbildenden Abschluss	Gesetzlich Krankenversichert	Ja	Ja	Sachsen
369	.6850823229481864	80	männlich	Sehr viel	Nein	Eher gut	Nein	Trifft voll und ganz zu	Trifft überhaupt nicht zu	Trifft eher zu	Trifft eher zu	Trifft überhaupt nicht zu	Nicht genannt	Berufsschule/Lehre	Gesetzlich Krankenversichert	Ja	Ja	Bayern
370	1.108328822614	80	weiblich	Sehr wenig	Nein	Eher gut	Ja	Trifft voll und ganz zu	Trifft voll und ganz zu	Trifft überhaupt nicht zu	Trifft eher nicht zu	Trifft überhaupt nicht zu	Nicht genannt	Fachschule/Technikerschule/Meisterschule	Gesetzlich Krankenversichert	Ja	Ja	Niedersachsen
371	2.067257170518245	85	weiblich	Mittelmäßig	Nein	Mittelmäßig	Ja	Trifft voll und ganz zu	Trifft voll und ganz zu	Trifft überhaupt nicht zu	Trifft überhaupt nicht zu	Trifft überhaupt nicht zu	Genannt	Ohne berufsbildenden Abschluss	Gesetzlich Krankenversichert	Nein	Nein	Bayern
372	.8493950316263497	76	weiblich	Wenig	Nein	Eher gut	Nein	Trifft eher zu	Trifft überhaupt nicht zu	Trifft eher zu	Trifft überhaupt nicht zu	Trifft überhaupt nicht zu	Nicht genannt	Berufsschule/Lehre	Gesetzlich Krankenversichert	Nein	Ja	Rheinland-Pfalz
373	.5339433373073744	70	weiblich	Sehr viel	Nein	Mittelmäßig	Ja	Trifft voll und ganz zu	Trifft überhaupt nicht zu	Trifft eher zu	Trifft überhaupt nicht zu	Trifft überhaupt nicht zu	Nicht genannt	Fachschule/Technikerschule/Meisterschule	Gesetzlich Krankenversichert	Nein	Ja	Berlin
374	.6042706044957238	79	männlich	Sehr wenig	Nein	Sehr schlecht	Nein	Trifft voll und ganz zu	Trifft eher nicht zu	Trifft eher zu	Trifft eher zu	Trifft überhaupt nicht zu	Nicht genannt	Berufsschule/Lehre	Gesetzlich Krankenversichert	Ja	Ja	Baden-Württemberg
375	1.754174395240453	75	weiblich	Mittelmäßig	Nein	Sehr gut	Nein	Trifft voll und ganz zu	Trifft eher zu	Trifft eher nicht zu	Trifft eher nicht zu	Trifft überhaupt nicht zu	Genannt	Ohne berufsbildenden Abschluss	Gesetzlich Krankenversichert	Ja	Ja	Baden-Württemberg
376	.4352409204193644	79	weiblich	Mittelmäßig	Nein	Mittelmäßig	Nein	Trifft voll und ganz zu	Trifft überhaupt nicht zu	Trifft eher nicht zu	Trifft überhaupt nicht zu	Trifft überhaupt nicht zu	Nicht genannt	Berufsschule/Lehre	Gesetzlich Krankenversichert	Ja	Ja	Berlin
377	1.831844830974826	76	weiblich	Mittelmäßig	Nein	Eher gut	Nein	Trifft voll und ganz zu	Weiß nicht	Trifft voll und ganz zu	Weiß nicht	Trifft überhaupt nicht zu	Genannt	Fachschule/Technikerschule/Meisterschule	Privat Krankenversichert	Ja	Ja	Niedersachsen
378	1.115725919642773	66	weiblich	Sehr wenig	Nein	Eher gut	Ja	Trifft eher nicht zu	Trifft überhaupt nicht zu	Trifft voll und ganz zu	Trifft eher zu	Trifft überhaupt nicht zu	Nicht genannt	Universität/Fachhochschule/Ingenieurschule/Polytechnikum	Privat Krankenversichert	Nein	Ja	Nordrhein-Westfalen
379	1.991741878493471	67	männlich	Sehr wenig	Nein	Mittelmäßig	Nein	Trifft eher zu	Trifft überhaupt nicht zu	Trifft eher zu	Trifft eher zu	Trifft eher zu	Genannt	Fachschule/Technikerschule/Meisterschule	Gesetzlich Krankenversichert	Nein	Ja	Niedersachsen
380	.91992474940911	75	männlich	Mittelmäßig	Nein	Eher schlecht	Nein	Trifft voll und ganz zu	Trifft eher nicht zu	Trifft eher nicht zu	Trifft eher nicht zu	Trifft überhaupt nicht zu	Genannt	Universität/Fachhochschule/Ingenieurschule/Polytechnikum	Gesetzlich Krankenversichert	Ja	Ja	Schleswig-Holstein
381	1.033628585259123	85	weiblich	Sehr viel	Nein	Eher gut	Ja	Trifft eher nicht zu	Trifft überhaupt nicht zu	Trifft eher zu	Trifft voll und ganz zu	Trifft überhaupt nicht zu	Nicht genannt	Berufsschule/Lehre	Gesetzlich Krankenversichert	Ja	Ja	Bayern
382	.5115252381489224	65	weiblich	Sehr viel	Ja	Eher gut	Ja	Trifft voll und ganz zu	Trifft eher zu	Wohnform nicht bekannt	Wohnform nicht bekannt	Wohnform nicht bekannt	Nicht genannt	Berufsschule/Lehre	Gesetzlich Krankenversichert	Ja	Ja	Berlin
383	.7613920997033296	81	männlich	Mittelmäßig	Nein	Sehr schlecht	Nein	Trifft voll und ganz zu	Trifft voll und ganz zu	Trifft überhaupt nicht zu	Trifft überhaupt nicht zu	Trifft überhaupt nicht zu	Nicht genannt	Berufsschule/Lehre	Gesetzlich Krankenversichert	Ja	Nein	Nordrhein-Westfalen
384	.6426415003055808	72	weiblich	Sehr wenig	Nein	Sehr gut	Nein	Trifft eher nicht zu	Trifft voll und ganz zu	Trifft voll und ganz zu	Trifft überhaupt nicht zu	Trifft überhaupt nicht zu	Nicht genannt	Universität/Fachhochschule/Ingenieurschule/Polytechnikum	Gesetzlich Krankenversichert	Ja	Ja	Brandenburg
385	.4434276007545143	78	weiblich	weiß nicht	Nein	Eher gut	Ja	Trifft eher zu	Trifft eher nicht zu	Weiß nicht	Weiß nicht	Trifft überhaupt nicht zu	Nicht genannt	Berufsschule/Lehre	Gesetzlich Krankenversichert	Ja	Ja	Sachsen
386	.4352409204193644	79	weiblich	Mittelmäßig	Nein	Mittelmäßig	Ja	Trifft eher zu	Trifft überhaupt nicht zu	Trifft überhaupt nicht zu	Trifft voll und ganz zu	Trifft überhaupt nicht zu	Nicht genannt	Ohne berufsbildenden Abschluss	Gesetzlich Krankenversichert	Ja	Ja	Berlin
387	.7658250403311555	72	männlich	Mittelmäßig	Nein	Mittelmäßig	Ja	Trifft voll und ganz zu	Trifft überhaupt nicht zu	Trifft voll und ganz zu	Trifft eher nicht zu	Trifft überhaupt nicht zu	Nicht genannt	Fachschule/Technikerschule/Meisterschule	Gesetzlich Krankenversichert	Nein	Ja	Nordrhein-Westfalen
388	.7388700689155542	70	männlich	Sehr wenig	Nein	Mittelmäßig	Nein	Trifft voll und ganz zu	Trifft überhaupt nicht zu	Trifft überhaupt nicht zu	Trifft überhaupt nicht zu	Trifft überhaupt nicht zu	Nicht genannt	Fachschule/Technikerschule/Meisterschule	Gesetzlich Krankenversichert	Ja	Ja	Niedersachsen
389	.42096492388355	79	männlich	Sehr wenig	Nein	Eher gut	Nein	Trifft voll und ganz zu	Trifft voll und ganz zu	Trifft überhaupt nicht zu	Trifft überhaupt nicht zu	Trifft überhaupt nicht zu	Nicht genannt	Universität/Fachhochschule/Ingenieurschule/Polytechnikum	Gesetzlich Krankenversichert	Ja	Nein	Sachsen-Anhalt
390	.4377161841488252	66	männlich	Sehr wenig	Nein	Mittelmäßig	Nein	Trifft voll und ganz zu	Trifft eher zu	Trifft eher zu	Trifft überhaupt nicht zu	Trifft eher zu	Nicht genannt	Fachschule/Technikerschule/Meisterschule	Gesetzlich Krankenversichert	Nein	Ja	Hamburg
391	.2998599167753027	77	männlich	Wenig	Nein	Eher gut	Nein	Trifft voll und ganz zu	Trifft voll und ganz zu	Wohnform nicht bekannt	Trifft überhaupt nicht zu	Trifft überhaupt nicht zu	Nicht genannt	Berufsschule/Lehre	Gesetzlich Krankenversichert	Nein	Ja	Berlin
392	.4938711811439676	72	weiblich	Mittelmäßig	Nein	Sehr gut	Nein	Trifft voll und ganz zu	Trifft überhaupt nicht zu	Trifft eher zu	Trifft eher nicht zu	Trifft überhaupt nicht zu	Nicht genannt	Berufsschule/Lehre	Gesetzlich Krankenversichert	Ja	Ja	Hamburg
393	.53657775194558	80	weiblich	Sehr wenig	Nein	Eher schlecht	Ja	Trifft voll und ganz zu	Trifft überhaupt nicht zu	Trifft eher nicht zu	Trifft überhaupt nicht zu	Trifft überhaupt nicht zu	Nicht genannt	Berufsschule/Lehre	Gesetzlich Krankenversichert	Ja	Ja	Sachsen
394	2.531583149069273	65	weiblich	Sehr viel	Nein	Eher gut	Ja	Trifft eher zu	Trifft eher nicht zu	Trifft eher nicht zu	Trifft eher nicht zu	Trifft überhaupt nicht zu	Nicht genannt	Berufsschule/Lehre	Gesetzlich Krankenversichert	Ja	Nein	Bremen
395	.5266713083172239	94	weiblich	Sehr viel	Nein	Eher schlecht	Nein	Trifft überhaupt nicht zu	Trifft überhaupt nicht zu	Trifft voll und ganz zu	Trifft überhaupt nicht zu	Trifft überhaupt nicht zu	Nicht genannt	Berufsschule/Lehre	Gesetzlich Krankenversichert	Ja	Ja	Berlin
396	1.176991328966375	76	männlich	Mittelmäßig	Nein	Mittelmäßig	Nein	Trifft voll und ganz zu	Trifft eher nicht zu	Trifft eher zu	Trifft eher nicht zu	Trifft eher nicht zu	Genannt	Fachschule/Technikerschule/Meisterschule	Gesetzlich Krankenversichert	Ja	Ja	Bayern
397	.5115252381489224	67	weiblich	Viel	Nein	Mittelmäßig	Ja	Trifft voll und ganz zu	Trifft überhaupt nicht zu	Trifft eher nicht zu	Trifft überhaupt nicht zu	Trifft eher nicht zu	Nicht genannt	Fachschule/Technikerschule/Meisterschule	Gesetzlich Krankenversichert	Nein	Ja	Berlin
398	.3883312840591339	75	männlich	Wenig	Nein	Eher gut	Nein	Trifft voll und ganz zu	Trifft überhaupt nicht zu	Trifft eher zu	Trifft überhaupt nicht zu	Trifft überhaupt nicht zu	Nicht genannt	Fachschule/Technikerschule/Meisterschule	Gesetzlich Krankenversichert	Ja	Ja	Thüringen
399	.6110225164660438	79	weiblich	Wenig	Nein	Eher gut	Ja	Trifft eher zu	Trifft überhaupt nicht zu	Trifft eher zu	Trifft überhaupt nicht zu	Trifft überhaupt nicht zu	Nicht genannt	Universität/Fachhochschule/Ingenieurschule/Polytechnikum	Gesetzlich Krankenversichert	Ja	Ja	Sachsen-Anhalt
400	.5266713083172239	94	weiblich	Wenig	Nein	Mittelmäßig	Ja	Trifft überhaupt nicht zu	Trifft voll und ganz zu	Trifft überhaupt nicht zu	Trifft überhaupt nicht zu	Trifft überhaupt nicht zu	Nicht genannt	Fachschule/Technikerschule/Meisterschule	Gesetzlich Krankenversichert	Ja	Ja	Berlin
401	.7022133827655939	71	männlich	Viel	Nein	Sehr schlecht	Nein	Trifft eher zu	Trifft eher zu	Trifft eher nicht zu	Trifft überhaupt nicht zu	Weiß nicht	Genannt	Universität/Fachhochschule/Ingenieurschule/Polytechnikum	Gesetzlich Krankenversichert	Ja	Ja	Berlin
402	.6110225164660438	78	weiblich	Wenig	Nein	Eher gut	Ja	Trifft voll und ganz zu	Trifft überhaupt nicht zu	Trifft überhaupt nicht zu	Trifft überhaupt nicht zu	Trifft überhaupt nicht zu	Nicht genannt	Fachschule/Technikerschule/Meisterschule	Gesetzlich Krankenversichert	Ja	Ja	Sachsen-Anhalt
403	1.698790063252699	79	weiblich	Mittelmäßig	Nein	Mittelmäßig	Ja	Trifft voll und ganz zu	Trifft eher zu	Trifft eher zu	Trifft eher nicht zu	Trifft überhaupt nicht zu	Genannt	Berufsschule/Lehre	Gesetzlich Krankenversichert	Ja	Ja	Rheinland-Pfalz
404	.8182903899157775	69	weiblich	Sehr viel	Nein	Mittelmäßig	Ja	Trifft eher zu	Trifft eher nicht zu	Trifft eher zu	Trifft eher nicht zu	Trifft überhaupt nicht zu	Nicht genannt	Berufsschule/Lehre	Gesetzlich Krankenversichert	Ja	Ja	Saarland
405	.9493364940474058	75	weiblich	Wenig	Nein	Mittelmäßig	Nein	Trifft voll und ganz zu	Trifft überhaupt nicht zu	Trifft eher nicht zu	Trifft eher nicht zu	Trifft überhaupt nicht zu	Nicht genannt	Berufsschule/Lehre	Gesetzlich Krankenversichert	Ja	Ja	Nordrhein-Westfalen
406	1.075989971153641	74	weiblich	Viel	Nein	Sehr gut	Nein	Trifft voll und ganz zu	Trifft überhaupt nicht zu	Trifft überhaupt nicht zu	Trifft überhaupt nicht zu	Trifft überhaupt nicht zu	Nicht genannt	Fachschule/Technikerschule/Meisterschule	Gesetzlich Krankenversichert	Ja	Ja	Baden-Württemberg
407	1.148762145047124	82	weiblich	Sehr wenig	Nein	Mittelmäßig	Ja	Trifft voll und ganz zu	Trifft überhaupt nicht zu	Trifft überhaupt nicht zu	Trifft überhaupt nicht zu	Trifft überhaupt nicht zu	Nicht genannt	Berufsschule/Lehre	Gesetzlich Krankenversichert	Ja	Ja	Nordrhein-Westfalen
408	.6812364958712605	80	männlich	Wenig	Nein	Sehr gut	Ja	Trifft voll und ganz zu	Trifft eher zu	Trifft überhaupt nicht zu	Trifft überhaupt nicht zu	Trifft überhaupt nicht zu	Nicht genannt	Keine Angabe	Keine Angabe	Nein	Keine Angabe	Rheinland-Pfalz
409	.3228764897072986	82	männlich	weiß nicht	Nein	Eher gut	Ja	Trifft voll und ganz zu	Trifft überhaupt nicht zu	Trifft eher nicht zu	Trifft eher nicht zu	Trifft überhaupt nicht zu	Nicht genannt	Universität/Fachhochschule/Ingenieurschule/Polytechnikum	Privat Krankenversichert	Ja	Ja	Hamburg
410	.8770871976202262	77	weiblich	Sehr viel	Nein	Sehr gut	Ja	Trifft eher zu	Trifft überhaupt nicht zu	Trifft eher nicht zu	Trifft eher nicht zu	Trifft eher nicht zu	Nicht genannt	Universität/Fachhochschule/Ingenieurschule/Polytechnikum	Gesetzlich Krankenversichert	Ja	Ja	Baden-Württemberg
411	1.477740137831108	74	männlich	Wenig	Nein	Eher gut	Nein	Trifft voll und ganz zu	Trifft eher zu	Trifft eher nicht zu	Trifft überhaupt nicht zu	Trifft überhaupt nicht zu	Genannt	Berufsschule/Lehre	Gesetzlich Krankenversichert	Ja	Geburtsort gehörte zu Deutschland, nicht jetziges BRD Gebiet	Niedersachsen
412	.6624468341591494	66	weiblich	Wenig	Nein	Eher gut	Nein	Trifft eher nicht zu	Trifft überhaupt nicht zu	Trifft eher zu	Trifft eher zu	Trifft eher zu	Nicht genannt	Fachschule/Technikerschule/Meisterschule	Gesetzlich Krankenversichert	Ja	Ja	Thüringen
413	1.061335550512681	89	weiblich	Mittelmäßig	Nein	Mittelmäßig	Nein	Trifft voll und ganz zu	Trifft überhaupt nicht zu	Weiß nicht	Weiß nicht	Trifft überhaupt nicht zu	Nicht genannt	Berufsschule/Lehre	Gesetzlich Krankenversichert	Ja	Ja	Baden-Württemberg
414	1.478758145481286	82	weiblich	Sehr wenig	Nein	Mittelmäßig	Ja	Trifft eher zu	Trifft überhaupt nicht zu	Trifft voll und ganz zu	Weiß nicht	Trifft überhaupt nicht zu	Genannt	Universität/Fachhochschule/Ingenieurschule/Polytechnikum	Gesetzlich Krankenversichert	Ja	Nein	Sachsen-Anhalt
415	.7495880702059886	74	weiblich	Mittelmäßig	Nein	Mittelmäßig	Ja	Trifft überhaupt nicht zu	Trifft überhaupt nicht zu	Trifft eher zu	Trifft eher zu	Trifft überhaupt nicht zu	Nicht genannt	Fachschule/Technikerschule/Meisterschule	Gesetzlich Krankenversichert	Ja	Ja	Sachsen-Anhalt
416	2.007806766317121	66	weiblich	Viel	Nein	Eher gut	Ja	Trifft voll und ganz zu	Trifft überhaupt nicht zu	Trifft eher zu	Trifft eher nicht zu	Trifft überhaupt nicht zu	Genannt	Berufsschule/Lehre	Gesetzlich Krankenversichert	Ja	Ja	Bayern
417	.9858176658117291	73	männlich	Viel	Nein	Mittelmäßig	Nein	Trifft eher zu	Trifft eher zu	Trifft eher zu	Trifft eher nicht zu	Trifft eher nicht zu	Genannt	Universität/Fachhochschule/Ingenieurschule/Polytechnikum	Privat Krankenversichert	Ja	Ja	Sachsen-Anhalt
418	.714620032418321	76	männlich	Sehr wenig	Nein	Sehr gut	Ja	Trifft voll und ganz zu	Trifft voll und ganz zu	Trifft eher zu	Trifft eher zu	Trifft überhaupt nicht zu	Genannt	Berufsschule/Lehre	Gesetzlich Krankenversichert	Nein	Ja	Mecklenburg-Vorpommern
419	.53657775194558	87	weiblich	Sehr viel	Nein	Mittelmäßig	Ja	Trifft voll und ganz zu	Trifft überhaupt nicht zu	Trifft überhaupt nicht zu	Trifft voll und ganz zu	Trifft überhaupt nicht zu	Nicht genannt	Berufsschule/Lehre	Gesetzlich Krankenversichert	Ja	Ja	Sachsen
420	1.386267132659937	74	männlich	Wenig	Nein	Mittelmäßig	Nein	Trifft voll und ganz zu	Trifft überhaupt nicht zu	Trifft eher zu	Trifft eher nicht zu	Trifft überhaupt nicht zu	Genannt	Berufsschule/Lehre	Gesetzlich Krankenversichert	Ja	Ja	Hessen
421	.8451673245158511	74	männlich	Sehr viel	Nein	Mittelmäßig	Ja	Trifft eher zu	Trifft eher nicht zu	Trifft eher nicht zu	Trifft eher nicht zu	Trifft überhaupt nicht zu	Genannt	Universität/Fachhochschule/Ingenieurschule/Polytechnikum	Gesetzlich Krankenversichert	Ja	Ja	Brandenburg
422	.459962374704555	75	männlich	Sehr wenig	Nein	Mittelmäßig	Nein	Trifft voll und ganz zu	Trifft voll und ganz zu	Trifft überhaupt nicht zu	Trifft überhaupt nicht zu	Trifft überhaupt nicht zu	Nicht genannt	Universität/Fachhochschule/Ingenieurschule/Polytechnikum	Gesetzlich Krankenversichert	Ja	Ja	Schleswig-Holstein
423	.6540468709204291	75	männlich	Sehr wenig	Nein	Sehr gut	Nein	Trifft voll und ganz zu	Trifft eher zu	Trifft voll und ganz zu	Trifft voll und ganz zu	Trifft voll und ganz zu	Genannt	Universität/Fachhochschule/Ingenieurschule/Polytechnikum	Gesetzlich Krankenversichert	Ja	Nein	Nordrhein-Westfalen
424	2.122671101025362	85	weiblich	Sehr viel	Nein	Mittelmäßig	Nein	Trifft voll und ganz zu	Trifft eher nicht zu	Trifft eher nicht zu	Trifft überhaupt nicht zu	Trifft überhaupt nicht zu	Genannt	Ohne berufsbildenden Abschluss	Gesetzlich Krankenversichert	Ja	Ja	Baden-Württemberg
425	1.262052377869526	77	männlich	Sehr wenig	Nein	Sehr gut	Nein	Trifft eher zu	Trifft überhaupt nicht zu	Trifft überhaupt nicht zu	Trifft eher nicht zu	Trifft eher nicht zu	Genannt	Berufsschule/Lehre	Gesetzlich Krankenversichert	Ja	Geburtsort gehörte zu Deutschland, nicht jetziges BRD Gebiet	Niedersachsen
426	.91992474940911	75	männlich	Wenig	Nein	Eher gut	Nein	Trifft voll und ganz zu	Trifft voll und ganz zu	Trifft voll und ganz zu	Trifft eher nicht zu	Trifft überhaupt nicht zu	Genannt	Universität/Fachhochschule/Ingenieurschule/Polytechnikum	Privat Krankenversichert	Nein	Ja	Schleswig-Holstein
427	.3247563257465101	73	männlich	Sehr wenig	Nein	Eher gut	Nein	Trifft voll und ganz zu	Trifft eher zu	Trifft überhaupt nicht zu	Trifft überhaupt nicht zu	Trifft überhaupt nicht zu	Nicht genannt	Universität/Fachhochschule/Ingenieurschule/Polytechnikum	Privat Krankenversichert	Ja	Nein	Hamburg
428	.9462710961935945	68	weiblich	Sehr wenig	Nein	Eher gut	Ja	Trifft eher zu	Trifft eher nicht zu	Trifft eher zu	Trifft eher nicht zu	Trifft überhaupt nicht zu	Genannt	Universität/Fachhochschule/Ingenieurschule/Polytechnikum	Privat Krankenversichert	Ja	Ja	Hamburg
429	1.077142082074984	71	männlich	Wenig	Nein	Eher gut	Nein	Trifft eher nicht zu	Trifft überhaupt nicht zu	Trifft überhaupt nicht zu	Trifft voll und ganz zu	Trifft voll und ganz zu	Genannt	Universität/Fachhochschule/Ingenieurschule/Polytechnikum	Gesetzlich Krankenversichert	Ja	Ja	Schleswig-Holstein
430	1.754174395240453	78	weiblich	Viel	Ja	Mittelmäßig	Ja	Trifft voll und ganz zu	Trifft überhaupt nicht zu	Trifft überhaupt nicht zu	Trifft überhaupt nicht zu	Trifft überhaupt nicht zu	Genannt	Berufsschule/Lehre	Gesetzlich Krankenversichert	Ja	Ja	Baden-Württemberg
431	.6820616360978616	82	weiblich	Viel	Nein	Eher gut	Ja	Trifft voll und ganz zu	Trifft überhaupt nicht zu	Trifft voll und ganz zu	Weiß nicht	Trifft überhaupt nicht zu	Nicht genannt	Ohne berufsbildenden Abschluss	Gesetzlich Krankenversichert	Nein	Ja	Thüringen
432	1.009822146053583	66	weiblich	Wenig	Nein	Sehr gut	Nein	Trifft voll und ganz zu	Trifft eher zu	Trifft eher zu	Trifft überhaupt nicht zu	Trifft überhaupt nicht zu	Nicht genannt	Berufsschule/Lehre	Gesetzlich Krankenversichert	Ja	Ja	Hessen
433	1.123632104189031	71	weiblich	Wenig	Nein	Mittelmäßig	Nein	Trifft voll und ganz zu	Trifft voll und ganz zu	Trifft überhaupt nicht zu	Trifft überhaupt nicht zu	Trifft überhaupt nicht zu	Nicht genannt	Ohne berufsbildenden Abschluss	Gesetzlich Krankenversichert	Ja	Ja	Niedersachsen
434	.3577108457971234	73	männlich	Sehr viel	Nein	Sehr gut	Ja	Trifft voll und ganz zu	Trifft überhaupt nicht zu	Trifft eher zu	Trifft eher nicht zu	Trifft überhaupt nicht zu	Nicht genannt	Universität/Fachhochschule/Ingenieurschule/Polytechnikum	Gesetzlich Krankenversichert	Ja	Ja	Sachsen
435	.4434276007545143	78	weiblich	Sehr viel	Ja	Mittelmäßig	Ja	Trifft voll und ganz zu	Trifft eher nicht zu	Weiß nicht	Trifft eher zu	Trifft überhaupt nicht zu	Nicht genannt	Berufsschule/Lehre	Gesetzlich Krankenversichert	Ja	Ja	Sachsen
436	1.262052377869526	77	männlich	Wenig	Nein	Sehr gut	Nein	Trifft voll und ganz zu	Trifft überhaupt nicht zu	Trifft voll und ganz zu	Trifft voll und ganz zu	Trifft eher nicht zu	Genannt	Berufsschule/Lehre	Gesetzlich Krankenversichert	Ja	Ja	Niedersachsen
437	.8592262659389275	75	weiblich	Sehr viel	Nein	Eher gut	Ja	Trifft voll und ganz zu	Trifft voll und ganz zu	Trifft voll und ganz zu	Trifft überhaupt nicht zu	Trifft überhaupt nicht zu	Nicht genannt	Fachschule/Technikerschule/Meisterschule	Gesetzlich Krankenversichert	Nein	Ja	Hessen
438	.490055654338789	82	männlich	Sehr viel	Nein	Mittelmäßig	Ja	Trifft überhaupt nicht zu	Trifft überhaupt nicht zu	Trifft voll und ganz zu	Trifft überhaupt nicht zu	Trifft voll und ganz zu	Nicht genannt	Universität/Fachhochschule/Ingenieurschule/Polytechnikum	Gesetzlich Krankenversichert	Nein	Ja	Sachsen-Anhalt
439	1.267778118373795	80	weiblich	Sehr viel	Nein	Mittelmäßig	Ja	Weiß nicht	Trifft voll und ganz zu	Trifft eher zu	Trifft überhaupt nicht zu	Trifft überhaupt nicht zu	Genannt	Berufsschule/Lehre	Gesetzlich Krankenversichert	Ja	Ja	Brandenburg
440	.8868552015090285	77	weiblich	Mittelmäßig	Nein	Mittelmäßig	Ja	Trifft voll und ganz zu	Trifft überhaupt nicht zu	Trifft überhaupt nicht zu	Trifft eher zu	Trifft überhaupt nicht zu	Genannt	Berufsschule/Lehre	Gesetzlich Krankenversichert	Ja	Ja	Sachsen
441	1.370164645896373	81	männlich	Wenig	Nein	Mittelmäßig	Nein	Trifft voll und ganz zu	Trifft voll und ganz zu	Trifft eher zu	Trifft eher zu	Trifft eher zu	Genannt	Berufsschule/Lehre	Gesetzlich Krankenversichert	Ja	Nein	Bayern
442	1.831844830974826	75	weiblich	Wenig	Nein	Eher gut	Nein	Trifft eher nicht zu	Trifft überhaupt nicht zu	Trifft eher zu	Trifft eher zu	Trifft überhaupt nicht zu	Genannt	Berufsschule/Lehre	Gesetzlich Krankenversichert	Ja	Ja	Niedersachsen
443	1.754174395240453	79	weiblich	Sehr wenig	Nein	Eher gut	Ja	Trifft eher zu	Trifft überhaupt nicht zu	Trifft eher zu	Trifft eher zu	Trifft überhaupt nicht zu	Genannt	Universität/Fachhochschule/Ingenieurschule/Polytechnikum	Gesetzlich Krankenversichert	Ja	Ja	Baden-Württemberg
444	.6891213967287168	80	männlich	Viel	Nein	Sehr gut	Ja	Trifft voll und ganz zu	Trifft eher nicht zu	Trifft überhaupt nicht zu	Trifft überhaupt nicht zu	Trifft überhaupt nicht zu	Nicht genannt	Fachschule/Technikerschule/Meisterschule	Gesetzlich Krankenversichert	Ja	Ja	Hessen
445	1.378141952894924	73	männlich	Mittelmäßig	Nein	Eher gut	Nein	Trifft voll und ganz zu	Trifft voll und ganz zu	Trifft überhaupt nicht zu	Trifft überhaupt nicht zu	Trifft überhaupt nicht zu	Genannt	Universität/Fachhochschule/Ingenieurschule/Polytechnikum	Gesetzlich Krankenversichert	Ja	Ja	Bayern
446	1.027826133980614	83	weiblich	Sehr viel	Nein	Mittelmäßig	Ja	Trifft voll und ganz zu	Trifft eher zu	Trifft eher zu	Trifft eher nicht zu	Trifft überhaupt nicht zu	Nicht genannt	Ohne berufsbildenden Abschluss	Gesetzlich Krankenversichert	Ja	Ja	Rheinland-Pfalz
447	.9342259278922781	66	männlich	Sehr wenig	Nein	Eher gut	Nein	Trifft voll und ganz zu	Trifft überhaupt nicht zu	Trifft voll und ganz zu	Trifft voll und ganz zu	Trifft überhaupt nicht zu	Nicht genannt	Universität/Fachhochschule/Ingenieurschule/Polytechnikum	Privat Krankenversichert	Nein	Ja	Hessen
448	.4434276007545143	75	weiblich	Viel	Nein	Eher gut	Ja	Trifft überhaupt nicht zu	Trifft überhaupt nicht zu	Trifft eher nicht zu	Trifft voll und ganz zu	Trifft überhaupt nicht zu	Nicht genannt	Fachschule/Technikerschule/Meisterschule	Gesetzlich Krankenversichert	Ja	Ja	Sachsen
449	.8592262659389275	75	weiblich	Mittelmäßig	Nein	Eher gut	Ja	Trifft eher zu	Trifft eher nicht zu	Trifft eher zu	Trifft eher nicht zu	Trifft überhaupt nicht zu	Nicht genannt	Universität/Fachhochschule/Ingenieurschule/Polytechnikum	Gesetzlich Krankenversichert	Nein	Ja	Hessen
450	1.039722600500328	89	weiblich	Sehr wenig	Nein	Sehr gut	Ja	Trifft voll und ganz zu	Trifft eher zu	Trifft voll und ganz zu	Trifft überhaupt nicht zu	Trifft überhaupt nicht zu	Nicht genannt	Fachschule/Technikerschule/Meisterschule	Gesetzlich Krankenversichert	Ja	Nein	Hessen
451	1.061335550512681	83	weiblich	Sehr viel	Weiß nicht	Sehr gut	Nein	Trifft voll und ganz zu	Trifft voll und ganz zu	Wohnform nicht bekannt	Trifft überhaupt nicht zu	Trifft überhaupt nicht zu	Nicht genannt	Fachschule/Technikerschule/Meisterschule	Gesetzlich Krankenversichert	Ja	Ja	Baden-Württemberg
452	.4352409204193644	79	weiblich	Wenig	Nein	Eher gut	Nein	Trifft eher nicht zu	Trifft überhaupt nicht zu	Trifft voll und ganz zu	Trifft eher zu	Trifft überhaupt nicht zu	Nicht genannt	Fachschule/Technikerschule/Meisterschule	Gesetzlich Krankenversichert	Ja	Ja	Berlin
453	1.03220164721603	67	männlich	Sehr viel	Ja	Sehr schlecht	Nein	Trifft voll und ganz zu	Trifft überhaupt nicht zu	Trifft überhaupt nicht zu	Trifft überhaupt nicht zu	Trifft überhaupt nicht zu	Nicht genannt	Universität/Fachhochschule/Ingenieurschule/Polytechnikum	Privat Krankenversichert	Nein	Ja	Nordrhein-Westfalen
454	.9593758818474516	77	männlich	Wenig	Nein	Sehr gut	Nein	Trifft voll und ganz zu	Trifft voll und ganz zu	Trifft eher zu	Trifft überhaupt nicht zu	Trifft überhaupt nicht zu	Genannt	Fachschule/Technikerschule/Meisterschule	Gesetzlich Krankenversichert	Ja	Ja	Saarland
455	1.262052377869526	75	männlich	Sehr wenig	Nein	Sehr gut	Nein	Trifft voll und ganz zu	Trifft voll und ganz zu	Trifft überhaupt nicht zu	Trifft voll und ganz zu	Wohnform nicht bekannt	Genannt	Keine Angabe	Gesetzlich Krankenversichert	Ja	Ja	Niedersachsen
456	.5115252381489224	68	weiblich	Viel	Nein	Eher gut	Ja	Trifft voll und ganz zu	Trifft überhaupt nicht zu	Trifft voll und ganz zu	Trifft überhaupt nicht zu	Trifft überhaupt nicht zu	Nicht genannt	Berufsschule/Lehre	Gesetzlich Krankenversichert	Ja	Ja	Berlin
457	.6931335663299683	74	männlich	Viel	Nein	Mittelmäßig	Nein	Trifft voll und ganz zu	Trifft überhaupt nicht zu	Trifft eher zu	Trifft überhaupt nicht zu	Trifft überhaupt nicht zu	Nicht genannt	Universität/Fachhochschule/Ingenieurschule/Polytechnikum	Privat Krankenversichert	Nein	Ja	Hessen
458	.6820616360978616	82	weiblich	Wenig	Nein	Eher gut	Ja	Trifft eher nicht zu	Trifft eher nicht zu	Weiß nicht	Trifft überhaupt nicht zu	Trifft überhaupt nicht zu	Nicht genannt	Berufsschule/Lehre	Gesetzlich Krankenversichert	Nein	Ja	Thüringen
459	1.087973128872804	70	weiblich	Mittelmäßig	Nein	Eher gut	Ja	Trifft eher nicht zu	Trifft eher nicht zu	Trifft eher zu	Trifft eher nicht zu	Trifft überhaupt nicht zu	Genannt	Universität/Fachhochschule/Ingenieurschule/Polytechnikum	Gesetzlich Krankenversichert	Ja	Ja	Sachsen
460	1.469186311631423	80	männlich	Viel	Nein	Sehr gut	Nein	Trifft voll und ganz zu	Trifft eher nicht zu	Trifft eher zu	Trifft eher zu	Trifft überhaupt nicht zu	Genannt	Universität/Fachhochschule/Ingenieurschule/Polytechnikum	Gesetzlich Krankenversichert	Ja	Ja	Niedersachsen
461	.9342259278922781	68	männlich	Sehr viel	Nein	Sehr gut	Ja	Trifft voll und ganz zu	Trifft eher nicht zu	Trifft voll und ganz zu	Trifft eher nicht zu	Trifft überhaupt nicht zu	Nicht genannt	Universität/Fachhochschule/Ingenieurschule/Polytechnikum	Privat Krankenversichert	Nein	Ja	Hessen
462	1.077142082074984	73	männlich	Sehr wenig	Nein	Sehr gut	Nein	Trifft eher zu	Trifft eher zu	Trifft eher zu	Trifft eher nicht zu	Trifft überhaupt nicht zu	Genannt	Fachschule/Technikerschule/Meisterschule	Privat Krankenversichert	Ja	Ja	Schleswig-Holstein
463	1.148762145047124	86	weiblich	Sehr viel	Ja	Mittelmäßig	Ja	Trifft voll und ganz zu	Trifft überhaupt nicht zu	Trifft überhaupt nicht zu	Trifft eher nicht zu	Trifft eher nicht zu	Nicht genannt	Berufsschule/Lehre	Gesetzlich Krankenversichert	Ja	Ja	Nordrhein-Westfalen
464	.8541901746221124	78	weiblich	Sehr wenig	Nein	Mittelmäßig	Nein	Trifft eher nicht zu	Trifft eher nicht zu	Trifft überhaupt nicht zu	Trifft eher zu	Trifft überhaupt nicht zu	Nicht genannt	Berufsschule/Lehre	Gesetzlich Krankenversichert	Ja	Ja	Bayern
465	.9093960524814325	73	männlich	Sehr wenig	Nein	Eher schlecht	Nein	Trifft voll und ganz zu	Trifft eher nicht zu	Trifft überhaupt nicht zu	Trifft eher zu	Trifft eher zu	Genannt	Universität/Fachhochschule/Ingenieurschule/Polytechnikum	Gesetzlich Krankenversichert	Ja	Ja	Thüringen
466	.6362414308646425	72	weiblich	Sehr wenig	Nein	Eher gut	Nein	Trifft voll und ganz zu	Trifft überhaupt nicht zu	Trifft eher zu	Trifft überhaupt nicht zu	Weiß nicht	Nicht genannt	Berufsschule/Lehre	Gesetzlich Krankenversichert	Ja	Ja	Mecklenburg-Vorpommern
467	1.378141952894924	70	männlich	Mittelmäßig	Nein	Eher schlecht	Nein	Trifft eher zu	Trifft eher zu	Trifft eher zu	Trifft eher zu	Trifft überhaupt nicht zu	Genannt	Fachschule/Technikerschule/Meisterschule	Privat Krankenversichert	Ja	Ja	Bayern
468	1.05407859972252	74	weiblich	Sehr viel	Nein	Mittelmäßig	Ja	Trifft voll und ganz zu	Trifft überhaupt nicht zu	Trifft voll und ganz zu	Trifft eher nicht zu	Trifft überhaupt nicht zu	Nicht genannt	Berufsschule/Lehre	Gesetzlich Krankenversichert	Ja	Ja	Hessen
469	1.386267132659937	71	männlich	Mittelmäßig	Nein	Sehr gut	Nein	Trifft voll und ganz zu	Trifft voll und ganz zu	Trifft eher nicht zu	Trifft überhaupt nicht zu	Trifft überhaupt nicht zu	Genannt	Universität/Fachhochschule/Ingenieurschule/Polytechnikum	Gesetzlich Krankenversichert	Ja	Ja	Hessen
470	.6931335663299683	73	männlich	Sehr wenig	Nein	Eher gut	Nein	Trifft eher zu	Trifft voll und ganz zu	Trifft überhaupt nicht zu	Trifft überhaupt nicht zu	Trifft überhaupt nicht zu	Nicht genannt	Fachschule/Technikerschule/Meisterschule	Gesetzlich Krankenversichert	Ja	Geburtsort gehörte zu Deutschland, nicht jetziges BRD Gebiet	Hessen
471	.8704818408387288	78	weiblich	Mittelmäßig	Nein	Eher gut	Ja	Trifft voll und ganz zu	Keine Angabe	Trifft überhaupt nicht zu	Trifft überhaupt nicht zu	Trifft überhaupt nicht zu	Genannt	Berufsschule/Lehre	Gesetzlich Krankenversichert	Nein	Ja	Berlin
472	1.415083782627466	70	männlich	Sehr wenig	Nein	Eher gut	Nein	Trifft eher zu	Trifft voll und ganz zu	Weiß nicht	Weiß nicht	Weiß nicht	Genannt	Fachschule/Technikerschule/Meisterschule	Gesetzlich Krankenversichert	Ja	Ja	Baden-Württemberg
473	.7658250403311555	71	männlich	Wenig	Nein	Eher gut	Ja	Trifft eher zu	Trifft eher zu	Trifft eher zu	Trifft eher nicht zu	Weiß nicht	Nicht genannt	Ohne berufsbildenden Abschluss	Gesetzlich Krankenversichert	Ja	Ja	Nordrhein-Westfalen
474	1.378141952894924	70	männlich	Viel	Nein	Mittelmäßig	Ja	Trifft voll und ganz zu	Trifft eher zu	Trifft eher nicht zu	Trifft eher nicht zu	Trifft eher zu	Genannt	Universität/Fachhochschule/Ingenieurschule/Polytechnikum	Privat Krankenversichert	Ja	Ja	Bayern
475	.5339433373073744	71	weiblich	Viel	Ja	Mittelmäßig	Ja	Trifft voll und ganz zu	Trifft voll und ganz zu	Trifft eher nicht zu	Trifft eher nicht zu	Trifft eher nicht zu	Nicht genannt	Berufsschule/Lehre	Privat Krankenversichert	Ja	Geburtsort gehörte zu Deutschland, nicht jetziges BRD Gebiet	Berlin
476	1.436231859580183	65	weiblich	Viel	Nein	Eher gut	Ja	Trifft voll und ganz zu	Trifft eher nicht zu	Trifft voll und ganz zu	Trifft eher nicht zu	Trifft überhaupt nicht zu	Genannt	Universität/Fachhochschule/Ingenieurschule/Polytechnikum	Gesetzlich Krankenversichert	Ja	Ja	Sachsen-Anhalt
477	1.991741878493471	68	männlich	Mittelmäßig	Nein	Eher gut	Ja	Trifft eher zu	Trifft eher zu	Trifft eher nicht zu	Trifft eher nicht zu	Trifft überhaupt nicht zu	Genannt	Fachschule/Technikerschule/Meisterschule	Gesetzlich Krankenversichert	Ja	Ja	Niedersachsen
478	.5211467912052199	66	weiblich	Sehr viel	Nein	Mittelmäßig	Ja	Trifft überhaupt nicht zu	Trifft überhaupt nicht zu	Trifft eher zu	Trifft voll und ganz zu	Trifft überhaupt nicht zu	Genannt	Berufsschule/Lehre	Gesetzlich Krankenversichert	Ja	Ja	Sachsen
479	1.208541208991448	75	männlich	Sehr wenig	Nein	Mittelmäßig	Nein	Trifft voll und ganz zu	Trifft überhaupt nicht zu	Weiß nicht	Weiß nicht	Trifft überhaupt nicht zu	Genannt	Fachschule/Technikerschule/Meisterschule	Gesetzlich Krankenversichert	Ja	Ja	Baden-Württemberg
480	1.176991328966375	78	männlich	Sehr wenig	Nein	Sehr gut	Nein	Trifft voll und ganz zu	Trifft überhaupt nicht zu	Trifft eher zu	Trifft überhaupt nicht zu	Trifft überhaupt nicht zu	Genannt	Universität/Fachhochschule/Ingenieurschule/Polytechnikum	Gesetzlich Krankenversichert	Ja	Ja	Bayern
481	1.05407859972252	73	weiblich	Wenig	Nein	Mittelmäßig	Nein	Trifft eher nicht zu	Trifft eher nicht zu	Trifft voll und ganz zu	Trifft eher zu	Trifft überhaupt nicht zu	Nicht genannt	Fachschule/Technikerschule/Meisterschule	Gesetzlich Krankenversichert	Ja	Ja	Hessen
482	.5851920431732939	76	männlich	Sehr wenig	Nein	Sehr gut	Nein	Trifft eher zu	Trifft überhaupt nicht zu	Trifft überhaupt nicht zu	Weiß nicht	Weiß nicht	Nicht genannt	Fachschule/Technikerschule/Meisterschule	Gesetzlich Krankenversichert	Nein	Ja	Rheinland-Pfalz
483	1.148762145047124	83	weiblich	Viel	Ja	Mittelmäßig	Nein	Trifft voll und ganz zu	Trifft überhaupt nicht zu	Trifft voll und ganz zu	Trifft voll und ganz zu	Trifft überhaupt nicht zu	Nicht genannt	Berufsschule/Lehre	Gesetzlich Krankenversichert	Ja	Ja	Nordrhein-Westfalen
484	1.061335550512681	95	weiblich	Sehr viel	Nein	Sehr gut	Ja	Weiß nicht	Trifft voll und ganz zu	Trifft überhaupt nicht zu	Trifft überhaupt nicht zu	Trifft überhaupt nicht zu	Nicht genannt	Berufsschule/Lehre	Privat Krankenversichert	Ja	Ja	Baden-Württemberg
485	.9493364940474058	78	weiblich	Mittelmäßig	Nein	Mittelmäßig	Ja	Trifft voll und ganz zu	Trifft überhaupt nicht zu	Trifft eher nicht zu	Trifft eher nicht zu	Trifft überhaupt nicht zu	Nicht genannt	Universität/Fachhochschule/Ingenieurschule/Polytechnikum	Privat Krankenversichert	Nein	Ja	Nordrhein-Westfalen
486	1.039722600500328	87	weiblich	Viel	Nein	Eher gut	Nein	Trifft eher nicht zu	Trifft überhaupt nicht zu	Trifft überhaupt nicht zu	Trifft voll und ganz zu	Trifft überhaupt nicht zu	Genannt	Ohne berufsbildenden Abschluss	Gesetzlich Krankenversichert	Nein	Ja	Hessen
487	.5439865644364019	72	weiblich	Mittelmäßig	Nein	Eher gut	Nein	Trifft voll und ganz zu	Trifft voll und ganz zu	Trifft voll und ganz zu	Trifft überhaupt nicht zu	Trifft überhaupt nicht zu	Nicht genannt	Universität/Fachhochschule/Ingenieurschule/Polytechnikum	Gesetzlich Krankenversichert	Ja	Ja	Sachsen
488	.4731355480967973	68	weiblich	Mittelmäßig	Nein	Mittelmäßig	Nein	Trifft voll und ganz zu	Trifft eher nicht zu	Trifft eher zu	Trifft überhaupt nicht zu	Trifft überhaupt nicht zu	Nicht genannt	Fachschule/Technikerschule/Meisterschule	Gesetzlich Krankenversichert	Ja	Ja	Hamburg
489	1.148762145047124	82	weiblich	Sehr wenig	Nein	Mittelmäßig	Nein	Trifft eher zu	Trifft überhaupt nicht zu	Trifft überhaupt nicht zu	Trifft überhaupt nicht zu	Trifft überhaupt nicht zu	Nicht genannt	Ohne berufsbildenden Abschluss	Gesetzlich Krankenversichert	Ja	Ja	Nordrhein-Westfalen
490	1.386267132659937	74	männlich	Wenig	Nein	Mittelmäßig	Nein	Trifft voll und ganz zu	Trifft eher nicht zu	Trifft eher zu	Trifft eher nicht zu	Trifft überhaupt nicht zu	Genannt	Universität/Fachhochschule/Ingenieurschule/Polytechnikum	Privat Krankenversichert	Ja	Ja	Hessen
491	.5997198335506054	75	männlich	Sehr viel	Nein	Sehr schlecht	Nein	Trifft voll und ganz zu	Trifft voll und ganz zu	Trifft überhaupt nicht zu	Trifft überhaupt nicht zu	Trifft überhaupt nicht zu	Genannt	Berufsschule/Lehre	Gesetzlich Krankenversichert	Ja	Ja	Berlin
492	1.047691238187192	79	weiblich	Sehr viel	Nein	Eher schlecht	Ja	Trifft voll und ganz zu	Trifft überhaupt nicht zu	Trifft überhaupt nicht zu	Trifft eher zu	Trifft überhaupt nicht zu	Genannt	Fachschule/Technikerschule/Meisterschule	Gesetzlich Krankenversichert	Ja	Ja	Brandenburg
493	1.03220164721603	67	männlich	Mittelmäßig	Nein	Mittelmäßig	Nein	Trifft voll und ganz zu	Trifft überhaupt nicht zu	Trifft eher nicht zu	Trifft eher nicht zu	Trifft überhaupt nicht zu	Genannt	Fachschule/Technikerschule/Meisterschule	Gesetzlich Krankenversichert	Ja	Ja	Nordrhein-Westfalen
494	2.108157199445041	73	weiblich	Sehr viel	Nein	Eher gut	Ja	Trifft voll und ganz zu	Trifft eher nicht zu	Trifft eher nicht zu	Trifft eher nicht zu	Trifft überhaupt nicht zu	Genannt	Fachschule/Technikerschule/Meisterschule	Privat Krankenversichert	Ja	Ja	Hessen
495	1.23131921879926	67	weiblich	Sehr viel	Nein	Sehr gut	Ja	Trifft voll und ganz zu	Trifft überhaupt nicht zu	Trifft eher zu	Trifft überhaupt nicht zu	Trifft überhaupt nicht zu	Genannt	Fachschule/Technikerschule/Meisterschule	Gesetzlich Krankenversichert	Ja	Ja	Brandenburg
496	1.638057183678929	72	weiblich	Sehr viel	Nein	Sehr gut	Ja	Trifft voll und ganz zu	Trifft voll und ganz zu	Trifft voll und ganz zu	Trifft eher nicht zu	Trifft überhaupt nicht zu	Genannt	Universität/Fachhochschule/Ingenieurschule/Polytechnikum	Privat Krankenversichert	Ja	Ja	Schleswig-Holstein
497	1.370164645896373	83	männlich	Wenig	Nein	Eher gut	Nein	Trifft überhaupt nicht zu	Trifft überhaupt nicht zu	Trifft überhaupt nicht zu	Trifft überhaupt nicht zu	Trifft überhaupt nicht zu	Genannt	Berufsschule/Lehre	Gesetzlich Krankenversichert	Ja	Ja	Bayern
498	1.328714216585969	69	männlich	Sehr wenig	Nein	Mittelmäßig	Ja	Trifft voll und ganz zu	Trifft voll und ganz zu	Trifft eher zu	Trifft eher nicht zu	Trifft überhaupt nicht zu	Genannt	Universität/Fachhochschule/Ingenieurschule/Polytechnikum	Gesetzlich Krankenversichert	Ja	Ja	Sachsen-Anhalt
499	.7075418913137328	70	männlich	Sehr viel	Nein	Eher gut	Ja	Trifft eher zu	Trifft eher zu	Trifft eher zu	Trifft eher nicht zu	Trifft eher nicht zu	Genannt	Universität/Fachhochschule/Ingenieurschule/Polytechnikum	Gesetzlich Krankenversichert	Ja	Ja	Baden-Württemberg
500	1.148762145047124	85	weiblich	Sehr viel	Nein	Eher gut	Ja	Trifft voll und ganz zu	Trifft überhaupt nicht zu	Trifft überhaupt nicht zu	Trifft überhaupt nicht zu	Trifft überhaupt nicht zu	Nicht genannt	Fachschule/Technikerschule/Meisterschule	Gesetzlich Krankenversichert	Nein	Ja	Nordrhein-Westfalen
501	.9493364940474058	77	weiblich	Mittelmäßig	Nein	Sehr gut	Ja	Trifft voll und ganz zu	Trifft voll und ganz zu	Trifft voll und ganz zu	Trifft eher nicht zu	Trifft überhaupt nicht zu	Nicht genannt	Berufsschule/Lehre	Gesetzlich Krankenversichert	Ja	Ja	Nordrhein-Westfalen
502	.6624468341591494	65	weiblich	Sehr viel	Nein	Mittelmäßig	Ja	Trifft voll und ganz zu	Trifft überhaupt nicht zu	Trifft überhaupt nicht zu	Trifft überhaupt nicht zu	Trifft überhaupt nicht zu	Nicht genannt	Universität/Fachhochschule/Ingenieurschule/Polytechnikum	Privat Krankenversichert	Ja	Ja	Thüringen
503	.4520660290510669	81	männlich	Viel	Nein	Eher schlecht	Ja	Trifft voll und ganz zu	Trifft eher nicht zu	Trifft eher nicht zu	Trifft eher nicht zu	Trifft überhaupt nicht zu	Nicht genannt	Berufsschule/Lehre	Gesetzlich Krankenversichert	Ja	Ja	Thüringen
504	.7658250403311555	71	männlich	Sehr wenig	Nein	Eher gut	Nein	Trifft voll und ganz zu	Trifft überhaupt nicht zu	Trifft eher zu	Trifft überhaupt nicht zu	Weiß nicht	Nicht genannt	Universität/Fachhochschule/Ingenieurschule/Polytechnikum	Gesetzlich Krankenversichert	Ja	Ja	Nordrhein-Westfalen
505	2.061627097046715	69	weiblich	Viel	Nein	Eher gut	Ja	Trifft eher zu	Trifft voll und ganz zu	Trifft eher zu	Trifft überhaupt nicht zu	Trifft überhaupt nicht zu	Genannt	Universität/Fachhochschule/Ingenieurschule/Polytechnikum	Gesetzlich Krankenversichert	Ja	Ja	Baden-Württemberg
506	1.522784199406659	92	männlich	Mittelmäßig	Nein	Eher gut	Nein	Trifft eher zu	Trifft überhaupt nicht zu	Trifft voll und ganz zu	Trifft eher zu	Trifft überhaupt nicht zu	Genannt	Berufsschule/Lehre	Gesetzlich Krankenversichert	Ja	Geburtsort gehörte zu Deutschland, nicht jetziges BRD Gebiet	Nordrhein-Westfalen
507	.6338890591868975	84	weiblich	Viel	Nein	Mittelmäßig	Nein	Trifft eher nicht zu	Trifft eher zu	Trifft überhaupt nicht zu	Trifft eher zu	Trifft überhaupt nicht zu	Genannt	Fachschule/Technikerschule/Meisterschule	Gesetzlich Krankenversichert	Ja	Ja	Brandenburg
508	2.095800882386921	71	weiblich	Mittelmäßig	Nein	Eher gut	Ja	Trifft voll und ganz zu	Trifft eher zu	Weiß nicht	Trifft überhaupt nicht zu	Trifft eher zu	Genannt	Universität/Fachhochschule/Ingenieurschule/Polytechnikum	Gesetzlich Krankenversichert	Ja	Nein	Bayern
509	1.183930575035783	76	männlich	Wenig	Nein	Eher gut	Ja	Trifft voll und ganz zu	Trifft eher nicht zu	Trifft eher nicht zu	Trifft überhaupt nicht zu	Trifft überhaupt nicht zu	Genannt	Universität/Fachhochschule/Ingenieurschule/Polytechnikum	Privat Krankenversichert	Ja	Ja	Hessen
510	1.123632104189031	74	weiblich	Wenig	Nein	Eher gut	Nein	Trifft voll und ganz zu	Trifft überhaupt nicht zu	Trifft überhaupt nicht zu	Trifft überhaupt nicht zu	Trifft überhaupt nicht zu	Nicht genannt	Berufsschule/Lehre	Gesetzlich Krankenversichert	Ja	Ja	Niedersachsen
511	2.095800882386921	74	weiblich	Wenig	Nein	Mittelmäßig	Nein	Trifft voll und ganz zu	Trifft eher zu	Trifft eher zu	Trifft eher nicht zu	Trifft überhaupt nicht zu	Genannt	Fachschule/Technikerschule/Meisterschule	Gesetzlich Krankenversichert	Ja	Ja	Bayern
512	1.335253137382153	76	weiblich	Viel	Nein	Eher gut	Ja	Trifft voll und ganz zu	Trifft eher zu	Trifft überhaupt nicht zu	Trifft eher zu	Trifft überhaupt nicht zu	Genannt	Berufsschule/Lehre	Gesetzlich Krankenversichert	Ja	Ja	Schleswig-Holstein
513	.3577108457971234	70	männlich	Mittelmäßig	Nein	Eher schlecht	Ja	Trifft voll und ganz zu	Trifft überhaupt nicht zu	Trifft voll und ganz zu	Trifft überhaupt nicht zu	Trifft überhaupt nicht zu	Genannt	Universität/Fachhochschule/Ingenieurschule/Polytechnikum	Gesetzlich Krankenversichert	Ja	Ja	Sachsen
514	1.308093741840858	78	männlich	Mittelmäßig	Nein	Eher gut	Ja	Trifft voll und ganz zu	Trifft überhaupt nicht zu	Trifft eher zu	Trifft voll und ganz zu	Trifft überhaupt nicht zu	Genannt	Fachschule/Technikerschule/Meisterschule	Gesetzlich Krankenversichert	Nein	Ja	Nordrhein-Westfalen
515	1.039722600500328	89	weiblich	Viel	Ja	Mittelmäßig	Ja	Trifft eher nicht zu	Trifft überhaupt nicht zu	Trifft eher zu	Trifft voll und ganz zu	Trifft überhaupt nicht zu	Nicht genannt	Universität/Fachhochschule/Ingenieurschule/Polytechnikum	Gesetzlich Krankenversichert	Nein	Ja	Hessen
516	1.00390338315856	65	weiblich	Sehr viel	Nein	Mittelmäßig	Nein	Trifft eher zu	Trifft eher nicht zu	Trifft eher zu	Trifft eher nicht zu	Trifft überhaupt nicht zu	Nicht genannt	Fachschule/Technikerschule/Meisterschule	Gesetzlich Krankenversichert	Ja	Ja	Bayern
517	1.522784199406659	92	männlich	Sehr wenig	Nein	Eher gut	Nein	Trifft voll und ganz zu	Trifft voll und ganz zu	Trifft eher nicht zu	Trifft eher nicht zu	Trifft überhaupt nicht zu	Genannt	Fachschule/Technikerschule/Meisterschule	Gesetzlich Krankenversichert	Ja	Ja	Nordrhein-Westfalen
518	1.108328822614	84	weiblich	Sehr viel	Ja	Eher schlecht	Nein	Trifft voll und ganz zu	Trifft überhaupt nicht zu	Trifft überhaupt nicht zu	Trifft überhaupt nicht zu	Trifft überhaupt nicht zu	Nicht genannt	Ohne berufsbildenden Abschluss	Gesetzlich Krankenversichert	Ja	Ja	Niedersachsen
519	.9287502490520132	65	männlich	Sehr wenig	Nein	Eher gut	Nein	Trifft voll und ganz zu	Trifft eher nicht zu	Trifft eher zu	Trifft eher nicht zu	Trifft eher zu	Nicht genannt	Berufsschule/Lehre	Privat Krankenversichert	Nein	Ja	Bayern
520	.980111308677578	83	männlich	Viel	Nein	Eher gut	Nein	Trifft überhaupt nicht zu	Trifft überhaupt nicht zu	Trifft überhaupt nicht zu	Trifft voll und ganz zu	Trifft überhaupt nicht zu	Genannt	Berufsschule/Lehre	Gesetzlich Krankenversichert	Ja	Ja	Sachsen-Anhalt
521	1.308093741840858	75	männlich	Mittelmäßig	Nein	Eher gut	Nein	Trifft voll und ganz zu	Trifft eher nicht zu	Trifft eher zu	Trifft eher nicht zu	Trifft überhaupt nicht zu	Genannt	Berufsschule/Lehre	Gesetzlich Krankenversichert	Ja	Ja	Nordrhein-Westfalen
522	1.176991328966375	76	männlich	Sehr wenig	Nein	Sehr gut	Ja	Trifft voll und ganz zu	Trifft eher zu	Trifft überhaupt nicht zu	Trifft überhaupt nicht zu	Trifft überhaupt nicht zu	Genannt	Universität/Fachhochschule/Ingenieurschule/Polytechnikum	Privat Krankenversichert	Ja	Ja	Bayern
523	.5211467912052199	68	weiblich	Sehr wenig	Nein	Mittelmäßig	Ja	Trifft voll und ganz zu	Trifft eher zu	Trifft eher zu	Trifft eher zu	Trifft überhaupt nicht zu	Nicht genannt	Berufsschule/Lehre	Gesetzlich Krankenversichert	Nein	Ja	Sachsen
524	1.415083782627466	73	männlich	Mittelmäßig	Nein	Eher gut	Nein	Trifft eher zu	Trifft eher zu	Trifft überhaupt nicht zu	Trifft eher zu	Trifft überhaupt nicht zu	Genannt	Universität/Fachhochschule/Ingenieurschule/Polytechnikum	Gesetzlich Krankenversichert	Ja	Ja	Baden-Württemberg
525	.6275761553443693	83	weiblich	Sehr wenig	Nein	Mittelmäßig	Ja	Trifft voll und ganz zu	Trifft voll und ganz zu	Trifft überhaupt nicht zu	Trifft überhaupt nicht zu	Trifft überhaupt nicht zu	Nicht genannt	Berufsschule/Lehre	Gesetzlich Krankenversichert	Ja	Ja	Mecklenburg-Vorpommern
526	.9493364940474058	76	weiblich	Sehr wenig	Nein	Mittelmäßig	Nein	Trifft voll und ganz zu	Trifft überhaupt nicht zu	Trifft eher nicht zu	Trifft überhaupt nicht zu	Trifft überhaupt nicht zu	Nicht genannt	Berufsschule/Lehre	Gesetzlich Krankenversichert	Nein	Ja	Nordrhein-Westfalen
527	1.148762145047124	85	weiblich	Sehr wenig	Nein	Eher gut	Nein	Trifft überhaupt nicht zu	Trifft überhaupt nicht zu	Trifft eher zu	Trifft eher zu	Trifft überhaupt nicht zu	Nicht genannt	Fachschule/Technikerschule/Meisterschule	Gesetzlich Krankenversichert	Ja	Ja	Nordrhein-Westfalen
528	1.04790044119346	71	weiblich	Mittelmäßig	Nein	Mittelmäßig	Nein	Trifft eher zu	Trifft voll und ganz zu	Weiß nicht	Trifft überhaupt nicht zu	Trifft überhaupt nicht zu	Nicht genannt	Berufsschule/Lehre	Gesetzlich Krankenversichert	Ja	Geburtsort gehörte zu Deutschland, nicht jetziges BRD Gebiet	Bayern
529	.4225836622579255	71	männlich	Sehr wenig	Nein	Eher gut	Nein	Trifft voll und ganz zu	Trifft überhaupt nicht zu	Trifft eher zu	Trifft überhaupt nicht zu	Trifft überhaupt nicht zu	Nicht genannt	Universität/Fachhochschule/Ingenieurschule/Polytechnikum	Gesetzlich Krankenversichert	Ja	Ja	Brandenburg
530	1.070907098043245	85	männlich	Wenig	Nein	Eher gut	Nein	Trifft voll und ganz zu	Trifft eher zu	Trifft eher nicht zu	Trifft überhaupt nicht zu	Trifft überhaupt nicht zu	Genannt	Fachschule/Technikerschule/Meisterschule	Gesetzlich Krankenversichert	Ja	Ja	Schleswig-Holstein
531	1.164623710865588	73	weiblich	Sehr viel	Nein	Mittelmäßig	Ja	Trifft eher zu	Trifft überhaupt nicht zu	Trifft überhaupt nicht zu	Trifft überhaupt nicht zu	Trifft überhaupt nicht zu	Nicht genannt	Berufsschule/Lehre	Gesetzlich Krankenversichert	Ja	Ja	Nordrhein-Westfalen
532	.6676265686910763	77	weiblich	Sehr viel	Nein	Eher gut	Nein	Trifft eher nicht zu	Trifft überhaupt nicht zu	Trifft eher zu	Trifft voll und ganz zu	Trifft überhaupt nicht zu	Nicht genannt	Ohne berufsbildenden Abschluss	Gesetzlich Krankenversichert	Ja	Ja	Schleswig-Holstein
533	.6128554525568852	68	männlich	Sehr wenig	Nein	Sehr gut	Nein	Trifft voll und ganz zu	Trifft eher nicht zu	Trifft eher nicht zu	Trifft eher nicht zu	Trifft eher nicht zu	Nicht genannt	Universität/Fachhochschule/Ingenieurschule/Polytechnikum	Privat Krankenversichert	Nein	Ja	Thüringen
534	1.033628585259123	83	weiblich	Mittelmäßig	Nein	Mittelmäßig	Nein	Trifft eher zu	Trifft überhaupt nicht zu	Trifft eher zu	Trifft eher nicht zu	Trifft überhaupt nicht zu	Nicht genannt	Berufsschule/Lehre	Gesetzlich Krankenversichert	Ja	Ja	Bayern
535	.6540468709204291	79	männlich	Sehr wenig	Nein	Sehr gut	Nein	Trifft voll und ganz zu	Trifft überhaupt nicht zu	Trifft überhaupt nicht zu	Trifft überhaupt nicht zu	Trifft überhaupt nicht zu	Nicht genannt	Universität/Fachhochschule/Ingenieurschule/Polytechnikum	Gesetzlich Krankenversichert	Ja	Ja	Nordrhein-Westfalen
536	1.042017872404761	72	weiblich	Viel	Nein	Eher gut	Nein	Trifft voll und ganz zu	Trifft eher nicht zu	Trifft eher zu	Trifft eher nicht zu	Trifft eher zu	Nicht genannt	Universität/Fachhochschule/Ingenieurschule/Polytechnikum	Privat Krankenversichert	Ja	Ja	Rheinland-Pfalz
537	.5115252381489224	65	weiblich	Sehr viel	Nein	Eher gut	Ja	Trifft eher zu	Trifft eher zu	Trifft eher zu	Trifft eher nicht zu	Trifft eher nicht zu	Nicht genannt	Universität/Fachhochschule/Ingenieurschule/Polytechnikum	Gesetzlich Krankenversichert	Nein	Ja	Berlin
538	1.033628585259123	86	weiblich	Sehr wenig	Nein	Eher gut	Nein	Trifft voll und ganz zu	Trifft überhaupt nicht zu	Trifft überhaupt nicht zu	Trifft überhaupt nicht zu	Trifft überhaupt nicht zu	Nicht genannt	Ohne berufsbildenden Abschluss	Gesetzlich Krankenversichert	Ja	Ja	Bayern
539	.7613920997033296	94	männlich	Sehr viel	Nein	Sehr gut	Ja	Trifft voll und ganz zu	Trifft überhaupt nicht zu	Trifft voll und ganz zu	Trifft überhaupt nicht zu	Trifft überhaupt nicht zu	Nicht genannt	Fachschule/Technikerschule/Meisterschule	Gesetzlich Krankenversichert	Nein	Ja	Nordrhein-Westfalen
540	1.522784199406659	84	männlich	Sehr wenig	Nein	Mittelmäßig	Nein	Trifft eher nicht zu	Trifft eher zu	Trifft eher zu	Trifft eher nicht zu	Trifft überhaupt nicht zu	Genannt	Berufsschule/Lehre	Gesetzlich Krankenversichert	Ja	Ja	Nordrhein-Westfalen
541	1.164623710865588	74	weiblich	Sehr viel	Nein	Sehr gut	Ja	Trifft eher nicht zu	Trifft eher nicht zu	Trifft voll und ganz zu	Trifft überhaupt nicht zu	Trifft überhaupt nicht zu	Nicht genannt	Fachschule/Technikerschule/Meisterschule	Gesetzlich Krankenversichert	Ja	Ja	Nordrhein-Westfalen
542	1.033628585259123	80	weiblich	Viel	Nein	Sehr gut	Ja	Trifft voll und ganz zu	Trifft eher nicht zu	Trifft voll und ganz zu	Trifft eher nicht zu	Trifft überhaupt nicht zu	Nicht genannt	Fachschule/Technikerschule/Meisterschule	Gesetzlich Krankenversichert	Ja	Ja	Bayern
543	.490055654338789	84	männlich	Sehr wenig	Nein	Mittelmäßig	Nein	Trifft eher zu	Trifft überhaupt nicht zu	Trifft eher zu	Weiß nicht	Trifft überhaupt nicht zu	Genannt	Universität/Fachhochschule/Ingenieurschule/Polytechnikum	Gesetzlich Krankenversichert	Ja	Nein	Sachsen-Anhalt
544	1.898672988094812	79	weiblich	Sehr wenig	Nein	Sehr gut	Nein	Trifft voll und ganz zu	Trifft überhaupt nicht zu	Trifft überhaupt nicht zu	Trifft überhaupt nicht zu	Trifft überhaupt nicht zu	Genannt	Universität/Fachhochschule/Ingenieurschule/Polytechnikum	Gesetzlich Krankenversichert	Ja	Ja	Nordrhein-Westfalen
545	.4352409204193644	78	weiblich	Sehr wenig	Nein	Sehr gut	Ja	Trifft eher nicht zu	Trifft eher nicht zu	Trifft eher zu	Trifft eher nicht zu	Trifft überhaupt nicht zu	Nicht genannt	Fachschule/Technikerschule/Meisterschule	Gesetzlich Krankenversichert	Ja	Ja	Berlin
546	1.708380349244225	77	weiblich	Viel	Nein	Sehr gut	Ja	Trifft voll und ganz zu	Trifft voll und ganz zu	Trifft überhaupt nicht zu	Trifft überhaupt nicht zu	Trifft überhaupt nicht zu	Genannt	Fachschule/Technikerschule/Meisterschule	Privat Krankenversichert	Ja	Nein	Bayern
547	1.087973128872804	74	weiblich	Viel	Nein	Sehr gut	Ja	Trifft eher zu	Trifft eher zu	Trifft eher zu	Trifft eher nicht zu	Trifft überhaupt nicht zu	Genannt	Berufsschule/Lehre	Gesetzlich Krankenversichert	Ja	Ja	Sachsen
548	.3556402541373596	80	männlich	Sehr wenig	Nein	Eher gut	Nein	Trifft voll und ganz zu	Trifft überhaupt nicht zu	Trifft überhaupt nicht zu	Trifft überhaupt nicht zu	Trifft überhaupt nicht zu	Nicht genannt	Universität/Fachhochschule/Ingenieurschule/Polytechnikum	Gesetzlich Krankenversichert	Ja	Ja	Sachsen
549	1.708305550120209	70	weiblich	Viel	Nein	Eher gut	Ja	Trifft eher zu	Trifft eher nicht zu	Trifft eher nicht zu	Trifft eher zu	Trifft überhaupt nicht zu	Genannt	Universität/Fachhochschule/Ingenieurschule/Polytechnikum	Privat Krankenversichert	Ja	Ja	Saarland
550	.9287502490520132	69	männlich	Sehr viel	Nein	Eher gut	Nein	Trifft voll und ganz zu	Trifft überhaupt nicht zu	Trifft eher zu	Trifft eher zu	Trifft überhaupt nicht zu	Genannt	Berufsschule/Lehre	Gesetzlich Krankenversichert	Ja	Ja	Bayern
551	.5266713083172239	84	weiblich	Wenig	Nein	Mittelmäßig	Nein	Weiß nicht	Weiß nicht	Weiß nicht	Weiß nicht	Trifft überhaupt nicht zu	Nicht genannt	Berufsschule/Lehre	Gesetzlich Krankenversichert	Nein	Ja	Berlin
552	1.108328822614	85	weiblich	Sehr viel	Nein	Mittelmäßig	Ja	Trifft voll und ganz zu	Trifft voll und ganz zu	Trifft überhaupt nicht zu	Trifft überhaupt nicht zu	Trifft überhaupt nicht zu	Genannt	Ohne berufsbildenden Abschluss	Gesetzlich Krankenversichert	Ja	Geburtsort gehörte zu Deutschland, nicht jetziges BRD Gebiet	Niedersachsen
553	1.033628585259123	84	weiblich	Mittelmäßig	Nein	Mittelmäßig	Nein	Trifft voll und ganz zu	Trifft überhaupt nicht zu	Trifft eher zu	Trifft überhaupt nicht zu	Trifft überhaupt nicht zu	Nicht genannt	Ohne berufsbildenden Abschluss	Gesetzlich Krankenversichert	Ja	Ja	Bayern
554	1.042017872404761	71	weiblich	Wenig	Nein	Eher gut	Nein	Trifft eher zu	Trifft überhaupt nicht zu	Trifft voll und ganz zu	Trifft eher zu	Trifft eher nicht zu	Nicht genannt	Berufsschule/Lehre	Gesetzlich Krankenversichert	Nein	Ja	Rheinland-Pfalz
555	.9493364940474058	75	weiblich	Viel	Nein	Eher gut	Ja	Trifft voll und ganz zu	Trifft überhaupt nicht zu	Trifft eher nicht zu	Trifft eher nicht zu	Trifft überhaupt nicht zu	Nicht genannt	Berufsschule/Lehre	Gesetzlich Krankenversichert	Ja	Ja	Nordrhein-Westfalen
556	.42096492388355	79	männlich	Viel	Nein	Mittelmäßig	Ja	Trifft voll und ganz zu	Trifft eher nicht zu	Trifft eher nicht zu	Trifft eher nicht zu	Trifft überhaupt nicht zu	Nicht genannt	Fachschule/Technikerschule/Meisterschule	Gesetzlich Krankenversichert	Ja	Ja	Sachsen-Anhalt
557	.7388700689155542	72	männlich	Wenig	Ja	Eher schlecht	Nein	Trifft voll und ganz zu	Trifft überhaupt nicht zu	Trifft überhaupt nicht zu	Trifft überhaupt nicht zu	Trifft überhaupt nicht zu	Nicht genannt	Berufsschule/Lehre	Gesetzlich Krankenversichert	Ja	Ja	Niedersachsen
558	.6110225164660438	78	weiblich	Viel	Nein	Eher gut	Ja	Trifft voll und ganz zu	Trifft überhaupt nicht zu	Trifft überhaupt nicht zu	Trifft überhaupt nicht zu	Trifft überhaupt nicht zu	Nicht genannt	Fachschule/Technikerschule/Meisterschule	Gesetzlich Krankenversichert	Ja	Geburtsort gehörte zu Deutschland, nicht jetziges BRD Gebiet	Sachsen-Anhalt
559	.3247563257465101	73	männlich	Viel	Nein	Eher gut	Ja	Trifft überhaupt nicht zu	Trifft überhaupt nicht zu	Trifft eher zu	Trifft voll und ganz zu	Trifft überhaupt nicht zu	Nicht genannt	Universität/Fachhochschule/Ingenieurschule/Polytechnikum	Gesetzlich Krankenversichert	Ja	Ja	Hamburg
560	.9958709392467356	69	männlich	Sehr wenig	Nein	Sehr gut	Nein	Trifft voll und ganz zu	Trifft überhaupt nicht zu	Trifft überhaupt nicht zu	Trifft überhaupt nicht zu	Trifft überhaupt nicht zu	Nicht genannt	Berufsschule/Lehre	Gesetzlich Krankenversichert	Ja	Ja	Niedersachsen
561	.6310261889347629	76	männlich	Mittelmäßig	Nein	Eher gut	Ja	Trifft eher zu	Trifft eher nicht zu	Trifft eher zu	Trifft eher nicht zu	Trifft eher nicht zu	Nicht genannt	Fachschule/Technikerschule/Meisterschule	Gesetzlich Krankenversichert	Ja	Nein	Niedersachsen
562	.5266713083172239	80	weiblich	Wenig	Nein	Mittelmäßig	Nein	Trifft voll und ganz zu	Trifft eher nicht zu	Trifft eher nicht zu	Trifft eher zu	Trifft überhaupt nicht zu	Nicht genannt	Berufsschule/Lehre	Gesetzlich Krankenversichert	Ja	Ja	Berlin
563	.8402751149733985	80	männlich	Sehr viel	Nein	Mittelmäßig	Ja	Trifft voll und ganz zu	Trifft überhaupt nicht zu	Trifft voll und ganz zu	Trifft eher nicht zu	Trifft überhaupt nicht zu	Genannt	Universität/Fachhochschule/Ingenieurschule/Polytechnikum	Gesetzlich Krankenversichert	Ja	Ja	Brandenburg
564	1.754174395240453	75	weiblich	Viel	Nein	Mittelmäßig	Nein	Trifft eher zu	Trifft eher zu	Trifft eher zu	Trifft eher nicht zu	Trifft überhaupt nicht zu	Genannt	Universität/Fachhochschule/Ingenieurschule/Polytechnikum	Gesetzlich Krankenversichert	Ja	Ja	Baden-Württemberg
565	1.061335550512681	82	weiblich	Sehr viel	Nein	Mittelmäßig	Ja	Trifft eher zu	Trifft überhaupt nicht zu	Weiß nicht	Trifft eher nicht zu	Trifft überhaupt nicht zu	Nicht genannt	Universität/Fachhochschule/Ingenieurschule/Polytechnikum	Privat Krankenversichert	Ja	Ja	Baden-Württemberg
566	.5636554138984269	76	weiblich	Sehr wenig	Nein	Eher gut	Nein	Trifft voll und ganz zu	Trifft eher zu	Trifft voll und ganz zu	Trifft überhaupt nicht zu	Trifft überhaupt nicht zu	Nicht genannt	Berufsschule/Lehre	Gesetzlich Krankenversichert	Ja	Ja	Thüringen
567	1.285283000611162	70	weiblich	Sehr wenig	Nein	Eher gut	Ja	Trifft voll und ganz zu	Trifft voll und ganz zu	Trifft eher zu	Trifft eher nicht zu	Trifft überhaupt nicht zu	Genannt	Fachschule/Technikerschule/Meisterschule	Gesetzlich Krankenversichert	Ja	Ja	Brandenburg
568	2.007806766317121	67	weiblich	Viel	Nein	Mittelmäßig	Ja	Trifft voll und ganz zu	Trifft eher nicht zu	Trifft voll und ganz zu	Trifft voll und ganz zu	Trifft überhaupt nicht zu	Genannt	Berufsschule/Lehre	Gesetzlich Krankenversichert	Ja	Ja	Bayern
569	1.324893668318299	65	weiblich	Mittelmäßig	Nein	Sehr gut	Nein	Trifft eher nicht zu	Trifft eher zu	Trifft eher zu	Trifft überhaupt nicht zu	Trifft überhaupt nicht zu	Genannt	Fachschule/Technikerschule/Meisterschule	Privat Krankenversichert	Ja	Ja	Thüringen
570	.7658250403311555	74	männlich	Wenig	Nein	Mittelmäßig	Nein	Trifft voll und ganz zu	Trifft voll und ganz zu	Trifft voll und ganz zu	Trifft eher zu	Trifft überhaupt nicht zu	Nicht genannt	Berufsschule/Lehre	Gesetzlich Krankenversichert	Ja	Ja	Nordrhein-Westfalen
571	.6676265686910763	78	weiblich	Wenig	Nein	Eher gut	Ja	Trifft voll und ganz zu	Trifft eher nicht zu	Trifft eher zu	Trifft eher zu	Trifft überhaupt nicht zu	Nicht genannt	Universität/Fachhochschule/Ingenieurschule/Polytechnikum	Privat Krankenversichert	Ja	Ja	Schleswig-Holstein
572	.4520660290510669	91	männlich	Sehr wenig	Nein	Sehr gut	Nein	Trifft überhaupt nicht zu	Trifft überhaupt nicht zu	Trifft überhaupt nicht zu	Trifft eher zu	Trifft überhaupt nicht zu	Nicht genannt	Berufsschule/Lehre	Privat Krankenversichert	Ja	Geburtsort gehörte zu Deutschland, nicht jetziges BRD Gebiet	Thüringen
573	.9493364940474058	76	weiblich	Sehr viel	Nein	Eher gut	Ja	Weiß nicht	Weiß nicht	Weiß nicht	Weiß nicht	Weiß nicht	Nicht genannt	Fachschule/Technikerschule/Meisterschule	Gesetzlich Krankenversichert	Ja	Nein	Nordrhein-Westfalen
574	.5339433373073744	72	weiblich	Sehr wenig	Nein	Mittelmäßig	Nein	Trifft voll und ganz zu	Trifft überhaupt nicht zu	Trifft eher zu	Trifft überhaupt nicht zu	Trifft eher zu	Nicht genannt	Fachschule/Technikerschule/Meisterschule	Gesetzlich Krankenversichert	Ja	Ja	Berlin
575	.4796879409237258	75	männlich	Sehr wenig	Nein	Eher gut	Ja	Trifft voll und ganz zu	Trifft voll und ganz zu	Trifft überhaupt nicht zu	Trifft überhaupt nicht zu	Trifft überhaupt nicht zu	Nicht genannt	Universität/Fachhochschule/Ingenieurschule/Polytechnikum	Privat Krankenversichert	Ja	Ja	Saarland
576	1.023050476297845	67	weiblich	Mittelmäßig	Nein	Eher gut	Nein	Trifft eher zu	Trifft eher nicht zu	Trifft voll und ganz zu	Trifft eher nicht zu	Trifft überhaupt nicht zu	Genannt	Universität/Fachhochschule/Ingenieurschule/Polytechnikum	Privat Krankenversichert	Ja	Ja	Berlin
577	2.095800882386921	74	weiblich	Sehr wenig	Nein	Eher gut	Ja	Trifft voll und ganz zu	Trifft voll und ganz zu	Trifft voll und ganz zu	Trifft überhaupt nicht zu	Trifft überhaupt nicht zu	Genannt	Berufsschule/Lehre	Gesetzlich Krankenversichert	Ja	Nein	Bayern
578	.6850823229481864	84	männlich	Sehr wenig	Nein	Eher gut	Nein	Trifft voll und ganz zu	Trifft überhaupt nicht zu	Trifft überhaupt nicht zu	Trifft voll und ganz zu	Trifft überhaupt nicht zu	Nicht genannt	Universität/Fachhochschule/Ingenieurschule/Polytechnikum	Gesetzlich Krankenversichert	Ja	Ja	Bayern
579	.9041320581021338	86	männlich	Mittelmäßig	Nein	Mittelmäßig	Ja	Trifft eher zu	Trifft eher zu	Trifft überhaupt nicht zu	Trifft voll und ganz zu	Trifft überhaupt nicht zu	Genannt	Berufsschule/Lehre	Gesetzlich Krankenversichert	Ja	Ja	Thüringen
580	.4183751497641468	73	männlich	Wenig	Nein	Eher gut	Ja	Trifft überhaupt nicht zu	Trifft überhaupt nicht zu	Trifft überhaupt nicht zu	Trifft überhaupt nicht zu	Trifft überhaupt nicht zu	Nicht genannt	Berufsschule/Lehre	Gesetzlich Krankenversichert	Nein	Ja	Mecklenburg-Vorpommern
581	1.009822146053583	65	weiblich	Wenig	Nein	Eher gut	Nein	Trifft eher nicht zu	Trifft eher nicht zu	Trifft eher zu	Trifft eher zu	Trifft eher zu	Genannt	Universität/Fachhochschule/Ingenieurschule/Polytechnikum	Privat Krankenversichert	Ja	Ja	Hessen
582	1.115725919642773	68	weiblich	Viel	Nein	Eher gut	Nein	Trifft eher zu	Trifft überhaupt nicht zu	Trifft voll und ganz zu	Trifft eher nicht zu	Trifft überhaupt nicht zu	Nicht genannt	Berufsschule/Lehre	Gesetzlich Krankenversichert	Ja	Ja	Nordrhein-Westfalen
583	1.415083782627466	74	männlich	Mittelmäßig	Nein	Eher gut	Ja	Trifft eher nicht zu	Trifft überhaupt nicht zu	Trifft voll und ganz zu	Trifft voll und ganz zu	Trifft überhaupt nicht zu	Genannt	Berufsschule/Lehre	Gesetzlich Krankenversichert	Nein	Ja	Baden-Württemberg
584	.3228764897072986	86	männlich	Sehr wenig	Nein	Eher schlecht	Ja	Trifft eher zu	Trifft eher zu	Trifft überhaupt nicht zu	Trifft eher nicht zu	Trifft überhaupt nicht zu	Nicht genannt	Berufsschule/Lehre	Gesetzlich Krankenversichert	Ja	Ja	Hamburg
585	1.148762145047124	86	weiblich	Viel	Nein	Mittelmäßig	Nein	Trifft voll und ganz zu	Trifft überhaupt nicht zu	Trifft voll und ganz zu	Weiß nicht	Trifft überhaupt nicht zu	Nicht genannt	Berufsschule/Lehre	Gesetzlich Krankenversichert	Ja	Ja	Nordrhein-Westfalen
586	.6275761553443693	85	weiblich	Viel	Nein	Eher schlecht	Ja	Trifft voll und ganz zu	Trifft überhaupt nicht zu	Trifft eher zu	Trifft überhaupt nicht zu	Trifft überhaupt nicht zu	Nicht genannt	Universität/Fachhochschule/Ingenieurschule/Polytechnikum	Gesetzlich Krankenversichert	Nein	Geburtsort gehörte zu Deutschland, nicht jetziges BRD Gebiet	Mecklenburg-Vorpommern
587	1.907291789186145	67	männlich	Sehr wenig	Nein	Mittelmäßig	Nein	Trifft voll und ganz zu	Trifft eher nicht zu	Weiß nicht	Trifft überhaupt nicht zu	Trifft überhaupt nicht zu	Genannt	Universität/Fachhochschule/Ingenieurschule/Polytechnikum	Gesetzlich Krankenversichert	Ja	Ja	Baden-Württemberg
588	.9464639731215372	66	männlich	Sehr wenig	Nein	Sehr gut	Nein	Trifft eher zu	Trifft voll und ganz zu	Trifft eher nicht zu	Trifft eher nicht zu	Weiß nicht	Genannt	Universität/Fachhochschule/Ingenieurschule/Polytechnikum	Gesetzlich Krankenversichert	Ja	Ja	Berlin
589	.7034463198310649	82	männlich	Sehr wenig	Nein	Eher schlecht	Ja	Trifft voll und ganz zu	Trifft überhaupt nicht zu	Weiß nicht	Trifft überhaupt nicht zu	Trifft überhaupt nicht zu	Nicht genannt	Berufsschule/Lehre	Gesetzlich Krankenversichert	Nein	Geburtsort gehörte zu Deutschland, nicht jetziges BRD Gebiet	Baden-Württemberg
590	.7218085266117081	79	männlich	Viel	Nein	Eher gut	Ja	Trifft voll und ganz zu	Trifft voll und ganz zu	Trifft überhaupt nicht zu	Trifft überhaupt nicht zu	Trifft überhaupt nicht zu	Genannt	Universität/Fachhochschule/Ingenieurschule/Polytechnikum	Gesetzlich Krankenversichert	Ja	Ja	Brandenburg
591	.6042706044957238	77	männlich	Sehr viel	Nein	Mittelmäßig	Ja	Trifft voll und ganz zu	Trifft überhaupt nicht zu	Trifft eher nicht zu	Trifft eher zu	Trifft eher zu	Nicht genannt	Universität/Fachhochschule/Ingenieurschule/Polytechnikum	Privat Krankenversichert	Ja	Ja	Baden-Württemberg
592	.9742898279243072	90	weiblich	Sehr wenig	Nein	Sehr gut	Nein	Trifft voll und ganz zu	Trifft überhaupt nicht zu	Trifft überhaupt nicht zu	Trifft überhaupt nicht zu	Trifft überhaupt nicht zu	Genannt	Ohne berufsbildenden Abschluss	Gesetzlich Krankenversichert	Ja	Ja	Hamburg
593	1.061335550512681	85	weiblich	Sehr viel	Ja	Sehr gut	Ja	Trifft voll und ganz zu	Trifft voll und ganz zu	Trifft voll und ganz zu	Trifft überhaupt nicht zu	Trifft überhaupt nicht zu	Nicht genannt	Berufsschule/Lehre	Gesetzlich Krankenversichert	Ja	Ja	Baden-Württemberg
594	1.027826133980614	85	weiblich	Sehr viel	Nein	Mittelmäßig	Nein	Trifft voll und ganz zu	Trifft überhaupt nicht zu	Trifft überhaupt nicht zu	Trifft voll und ganz zu	Trifft überhaupt nicht zu	Nicht genannt	Ohne berufsbildenden Abschluss	Gesetzlich Krankenversichert	Ja	Ja	Rheinland-Pfalz
595	.9642665225445469	65	männlich	Mittelmäßig	Nein	Eher gut	Ja	Trifft eher zu	Trifft überhaupt nicht zu	Trifft eher zu	Trifft eher nicht zu	Trifft überhaupt nicht zu	Genannt	Universität/Fachhochschule/Ingenieurschule/Polytechnikum	Gesetzlich Krankenversichert	Nein	Ja	Sachsen
596	1.469186311631423	87	männlich	Wenig	Nein	Sehr gut	Ja	Trifft eher zu	Trifft eher zu	Trifft eher zu	Trifft eher zu	Trifft überhaupt nicht zu	Genannt	Fachschule/Technikerschule/Meisterschule	Gesetzlich Krankenversichert	Ja	Ja	Niedersachsen
597	.5266713083172239	87	weiblich	Sehr viel	Ja	Eher schlecht	Ja	Trifft voll und ganz zu	Trifft überhaupt nicht zu	Trifft eher nicht zu	Trifft voll und ganz zu	Trifft überhaupt nicht zu	Nicht genannt	Fachschule/Technikerschule/Meisterschule	Gesetzlich Krankenversichert	Ja	Ja	Berlin
598	1.039722600500328	90	weiblich	Mittelmäßig	Nein	Eher gut	Ja	Trifft voll und ganz zu	Trifft voll und ganz zu	Trifft eher nicht zu	Trifft überhaupt nicht zu	Trifft überhaupt nicht zu	Nicht genannt	Ohne berufsbildenden Abschluss	Gesetzlich Krankenversichert	Ja	Ja	Hessen
599	1.075989971153641	73	weiblich	Wenig	Nein	Sehr gut	Nein	Trifft voll und ganz zu	Trifft eher zu	Trifft überhaupt nicht zu	Trifft überhaupt nicht zu	Trifft überhaupt nicht zu	Nicht genannt	Berufsschule/Lehre	Gesetzlich Krankenversichert	Ja	Ja	Baden-Württemberg
600	1.061335550512681	83	weiblich	Mittelmäßig	Nein	Mittelmäßig	Ja	Trifft voll und ganz zu	Trifft überhaupt nicht zu	Trifft voll und ganz zu	Trifft eher nicht zu	Trifft überhaupt nicht zu	Nicht genannt	Berufsschule/Lehre	Gesetzlich Krankenversichert	Ja	Ja	Baden-Württemberg
601	.7112805082747192	88	männlich	Sehr viel	Nein	Eher schlecht	Nein	Trifft voll und ganz zu	Trifft voll und ganz zu	Trifft überhaupt nicht zu	Trifft überhaupt nicht zu	Trifft überhaupt nicht zu	Genannt	Fachschule/Technikerschule/Meisterschule	Gesetzlich Krankenversichert	Ja	Ja	Sachsen
602	1.415083782627466	71	männlich	Sehr viel	Nein	Mittelmäßig	Nein	Trifft voll und ganz zu	Trifft voll und ganz zu	Trifft eher zu	Trifft überhaupt nicht zu	Trifft überhaupt nicht zu	Genannt	Fachschule/Technikerschule/Meisterschule	Gesetzlich Krankenversichert	Ja	Nein	Baden-Württemberg
603	1.108328822614	86	weiblich	Sehr wenig	Nein	Mittelmäßig	Nein	Trifft voll und ganz zu	Trifft überhaupt nicht zu	Trifft eher nicht zu	Trifft eher nicht zu	Trifft überhaupt nicht zu	Nicht genannt	Universität/Fachhochschule/Ingenieurschule/Polytechnikum	Privat Krankenversichert	Nein	Ja	Niedersachsen
604	.5339433373073744	73	weiblich	Sehr wenig	Nein	Sehr gut	Nein	Trifft voll und ganz zu	Trifft überhaupt nicht zu	Trifft überhaupt nicht zu	Trifft überhaupt nicht zu	Trifft eher zu	Nicht genannt	Ohne berufsbildenden Abschluss	Gesetzlich Krankenversichert	Ja	Nein	Berlin
605	1.061335550512681	93	weiblich	Wenig	Nein	Eher gut	Nein	Trifft voll und ganz zu	Trifft überhaupt nicht zu	Trifft eher nicht zu	Trifft eher nicht zu	Trifft überhaupt nicht zu	Nicht genannt	Ohne berufsbildenden Abschluss	Gesetzlich Krankenversichert	Nein	Nein	Baden-Württemberg
606	.4201375574866992	83	männlich	Sehr viel	Nein	Eher schlecht	Nein	Trifft voll und ganz zu	Trifft überhaupt nicht zu	Trifft voll und ganz zu	Trifft überhaupt nicht zu	Trifft überhaupt nicht zu	Nicht genannt	Ohne berufsbildenden Abschluss	Gesetzlich Krankenversichert	Nein	Ja	Brandenburg
607	1.183930575035783	75	männlich	Mittelmäßig	Nein	Eher gut	Ja	Trifft voll und ganz zu	Trifft eher zu	Trifft überhaupt nicht zu	Trifft eher zu	Trifft überhaupt nicht zu	Genannt	Fachschule/Technikerschule/Meisterschule	Gesetzlich Krankenversichert	Ja	Ja	Hessen
608	.53657775194558	80	weiblich	Sehr wenig	Nein	Eher gut	Ja	Trifft eher zu	Trifft überhaupt nicht zu	Trifft überhaupt nicht zu	Trifft überhaupt nicht zu	Trifft überhaupt nicht zu	Nicht genannt	Berufsschule/Lehre	Gesetzlich Krankenversichert	Ja	Ja	Sachsen
609	.6676265686910763	79	weiblich	Wenig	Nein	Mittelmäßig	Ja	Trifft voll und ganz zu	Trifft voll und ganz zu	Trifft überhaupt nicht zu	Trifft überhaupt nicht zu	Trifft überhaupt nicht zu	Nicht genannt	Berufsschule/Lehre	Gesetzlich Krankenversichert	Ja	Ja	Schleswig-Holstein
610	1.378242793457434	81	männlich	Mittelmäßig	Nein	Mittelmäßig	Nein	Trifft voll und ganz zu	Trifft voll und ganz zu	Trifft überhaupt nicht zu	Trifft überhaupt nicht zu	Trifft überhaupt nicht zu	Genannt	Berufsschule/Lehre	Gesetzlich Krankenversichert	Ja	Nein	Hessen
611	.9093960524814325	71	männlich	Mittelmäßig	Nein	Eher gut	Nein	Trifft eher zu	Trifft eher nicht zu	Trifft eher nicht zu	Trifft eher nicht zu	Trifft überhaupt nicht zu	Genannt	Universität/Fachhochschule/Ingenieurschule/Polytechnikum	Gesetzlich Krankenversichert	Ja	Ja	Thüringen
612	.6275761553443693	80	weiblich	Sehr wenig	Nein	Sehr gut	Nein	Trifft eher zu	Trifft überhaupt nicht zu	Trifft überhaupt nicht zu	Trifft überhaupt nicht zu	Trifft überhaupt nicht zu	Nicht genannt	Fachschule/Technikerschule/Meisterschule	Gesetzlich Krankenversichert	Ja	Ja	Mecklenburg-Vorpommern
613	.9493364940474058	79	weiblich	Sehr wenig	Nein	Sehr gut	Nein	Trifft eher zu	Trifft eher nicht zu	Trifft eher nicht zu	Trifft eher nicht zu	Trifft überhaupt nicht zu	Nicht genannt	Berufsschule/Lehre	Gesetzlich Krankenversichert	Ja	Ja	Nordrhein-Westfalen
614	1.183930575035783	75	männlich	Mittelmäßig	Nein	Eher gut	Nein	Trifft voll und ganz zu	Keine Angabe	Trifft voll und ganz zu	Trifft eher nicht zu	Trifft überhaupt nicht zu	Genannt	Universität/Fachhochschule/Ingenieurschule/Polytechnikum	Privat Krankenversichert	Nein	Ja	Hessen
615	1.061335550512681	81	weiblich	Wenig	Nein	Mittelmäßig	Nein	Trifft voll und ganz zu	Trifft überhaupt nicht zu	Trifft eher zu	Trifft voll und ganz zu	Trifft überhaupt nicht zu	Nicht genannt	Ohne berufsbildenden Abschluss	Gesetzlich Krankenversichert	Ja	Ja	Baden-Württemberg
616	.4732319865607686	67	männlich	Sehr viel	Nein	Sehr gut	Ja	Trifft voll und ganz zu	Trifft eher nicht zu	Trifft eher nicht zu	Trifft eher nicht zu	Trifft überhaupt nicht zu	Nicht genannt	Berufsschule/Lehre	Gesetzlich Krankenversichert	Ja	Ja	Berlin
617	.714620032418321	75	männlich	Viel	Nein	Eher gut	Nein	Trifft voll und ganz zu	Trifft überhaupt nicht zu	Trifft eher zu	Trifft überhaupt nicht zu	Trifft überhaupt nicht zu	Genannt	Fachschule/Technikerschule/Meisterschule	Gesetzlich Krankenversichert	Ja	Ja	Mecklenburg-Vorpommern
618	1.148762145047124	85	weiblich	Mittelmäßig	Nein	Mittelmäßig	Ja	Trifft voll und ganz zu	Trifft eher zu	Trifft eher zu	Trifft eher nicht zu	Trifft überhaupt nicht zu	Nicht genannt	Keine Angabe	Privat Krankenversichert	Ja	Ja	Nordrhein-Westfalen
619	.3490743275464574	86	männlich	Viel	Nein	Eher gut	Nein	Trifft überhaupt nicht zu	Trifft überhaupt nicht zu	Wohnform nicht bekannt	Trifft voll und ganz zu	Trifft überhaupt nicht zu	Nicht genannt	Universität/Fachhochschule/Ingenieurschule/Polytechnikum	Gesetzlich Krankenversichert	Nein	Ja	Berlin
620	.2773555936147931	78	männlich	Wenig	Nein	Eher gut	Nein	Trifft eher nicht zu	Trifft überhaupt nicht zu	Trifft eher zu	Trifft eher zu	Trifft eher nicht zu	Nicht genannt	Universität/Fachhochschule/Ingenieurschule/Polytechnikum	Privat Krankenversichert	Ja	Ja	Hamburg
621	1.077142082074984	72	männlich	Viel	Nein	Sehr gut	Ja	Trifft voll und ganz zu	Trifft voll und ganz zu	Trifft voll und ganz zu	Trifft voll und ganz zu	Trifft überhaupt nicht zu	Genannt	Universität/Fachhochschule/Ingenieurschule/Polytechnikum	Privat Krankenversichert	Ja	Ja	Schleswig-Holstein
622	1.148762145047124	80	weiblich	Viel	Nein	Mittelmäßig	Ja	Trifft voll und ganz zu	Trifft überhaupt nicht zu	Trifft überhaupt nicht zu	Trifft überhaupt nicht zu	Trifft überhaupt nicht zu	Nicht genannt	Ohne berufsbildenden Abschluss	Gesetzlich Krankenversichert	Ja	Ja	Nordrhein-Westfalen
623	.5339433373073744	72	weiblich	Mittelmäßig	Nein	Mittelmäßig	Ja	Trifft eher nicht zu	Trifft überhaupt nicht zu	Trifft voll und ganz zu	Trifft eher zu	Trifft überhaupt nicht zu	Nicht genannt	Universität/Fachhochschule/Ingenieurschule/Polytechnikum	Gesetzlich Krankenversichert	Nein	Ja	Berlin
624	.9493364940474058	78	weiblich	Sehr wenig	Nein	Eher gut	Ja	Trifft voll und ganz zu	Trifft überhaupt nicht zu	Trifft voll und ganz zu	Trifft voll und ganz zu	Trifft überhaupt nicht zu	Nicht genannt	Fachschule/Technikerschule/Meisterschule	Gesetzlich Krankenversichert	Nein	Ja	Nordrhein-Westfalen
625	.4871449139621536	82	weiblich	keine Angabe	Nein	Sehr gut	Nein	Trifft voll und ganz zu	Trifft voll und ganz zu	Trifft überhaupt nicht zu	Trifft überhaupt nicht zu	Trifft überhaupt nicht zu	Nicht genannt	Berufsschule/Lehre	Privat Krankenversichert	Ja	Ja	Hamburg
626	.6914792214351394	70	weiblich	Viel	Nein	Mittelmäßig	Ja	Trifft überhaupt nicht zu	Trifft überhaupt nicht zu	Trifft voll und ganz zu	Trifft eher nicht zu	Trifft überhaupt nicht zu	Nicht genannt	Fachschule/Technikerschule/Meisterschule	Gesetzlich Krankenversichert	Nein	Ja	Thüringen
627	.5385710410374922	73	männlich	Sehr viel	Nein	Mittelmäßig	Nein	Trifft überhaupt nicht zu	Trifft überhaupt nicht zu	Trifft eher zu	Trifft voll und ganz zu	Trifft überhaupt nicht zu	Nicht genannt	Berufsschule/Lehre	Gesetzlich Krankenversichert	Ja	Geburtsort gehörte zu Deutschland, nicht jetziges BRD Gebiet	Schleswig-Holstein
628	2.055652267961228	82	weiblich	Mittelmäßig	Nein	Mittelmäßig	Ja	Trifft voll und ganz zu	Trifft überhaupt nicht zu	Trifft überhaupt nicht zu	Trifft überhaupt nicht zu	Trifft überhaupt nicht zu	Genannt	Fachschule/Technikerschule/Meisterschule	Gesetzlich Krankenversichert	Ja	Ja	Rheinland-Pfalz
629	1.847073100590294	67	männlich	Sehr viel	Nein	Eher gut	Nein	Trifft eher nicht zu	Trifft überhaupt nicht zu	Trifft eher zu	Trifft eher nicht zu	Trifft überhaupt nicht zu	Genannt	Universität/Fachhochschule/Ingenieurschule/Polytechnikum	Gesetzlich Krankenversichert	Ja	Ja	Rheinland-Pfalz
630	1.308093741840858	77	männlich	Viel	Nein	Eher gut	Nein	Trifft eher zu	Trifft eher zu	Trifft eher zu	Trifft eher nicht zu	Trifft überhaupt nicht zu	Genannt	Universität/Fachhochschule/Ingenieurschule/Polytechnikum	Gesetzlich Krankenversichert	Ja	Ja	Nordrhein-Westfalen
631	.714620032418321	79	männlich	Wenig	Nein	Mittelmäßig	Ja	Trifft voll und ganz zu	Weiß nicht	Trifft voll und ganz zu	Weiß nicht	Trifft überhaupt nicht zu	Genannt	Berufsschule/Lehre	Gesetzlich Krankenversichert	Ja	Ja	Mecklenburg-Vorpommern
632	1.522784199406659	84	männlich	Sehr wenig	Nein	Mittelmäßig	Ja	Trifft voll und ganz zu	Trifft überhaupt nicht zu	Weiß nicht	Weiß nicht	Weiß nicht	Genannt	Ohne berufsbildenden Abschluss	Gesetzlich Krankenversichert	Ja	Nein	Nordrhein-Westfalen
633	1.514064831697279	66	männlich	Sehr wenig	Nein	Sehr gut	Nein	Trifft eher nicht zu	Trifft eher nicht zu	Trifft eher zu	Trifft eher nicht zu	Trifft überhaupt nicht zu	Genannt	Ohne berufsbildenden Abschluss	Privat Krankenversichert	Ja	Ja	Saarland
634	1.164623710865588	70	weiblich	Sehr viel	Nein	Eher gut	Ja	Trifft voll und ganz zu	Trifft eher nicht zu	Trifft voll und ganz zu	Trifft eher nicht zu	Trifft überhaupt nicht zu	Nicht genannt	Fachschule/Technikerschule/Meisterschule	Gesetzlich Krankenversichert	Ja	Ja	Nordrhein-Westfalen
635	.4938711811439676	72	weiblich	Viel	Nein	Mittelmäßig	Ja	Trifft voll und ganz zu	Trifft überhaupt nicht zu	Trifft überhaupt nicht zu	Trifft überhaupt nicht zu	Trifft überhaupt nicht zu	Nicht genannt	Fachschule/Technikerschule/Meisterschule	Gesetzlich Krankenversichert	Nein	Ja	Hamburg
636	2.064403294432061	65	männlich	Viel	Nein	Eher gut	Ja	Trifft voll und ganz zu	Trifft eher nicht zu	Trifft eher nicht zu	Trifft eher zu	Trifft überhaupt nicht zu	Genannt	Berufsschule/Lehre	Gesetzlich Krankenversichert	Ja	Ja	Nordrhein-Westfalen
637	.5997198335506054	79	männlich	Sehr wenig	Nein	Eher gut	Nein	Trifft voll und ganz zu	Trifft eher nicht zu	Trifft eher zu	Trifft voll und ganz zu	Trifft überhaupt nicht zu	Genannt	Universität/Fachhochschule/Ingenieurschule/Polytechnikum	Gesetzlich Krankenversichert	Ja	Ja	Berlin
638	.7658250403311555	72	männlich	Sehr wenig	Nein	Eher gut	Ja	Trifft voll und ganz zu	Trifft voll und ganz zu	Trifft voll und ganz zu	Trifft eher nicht zu	Trifft eher zu	Nicht genannt	Fachschule/Technikerschule/Meisterschule	Privat Krankenversichert	Ja	Ja	Nordrhein-Westfalen
639	1.039722600500328	90	weiblich	Mittelmäßig	Nein	Eher gut	Ja	Trifft voll und ganz zu	Trifft eher nicht zu	Trifft eher zu	Trifft voll und ganz zu	Trifft überhaupt nicht zu	Nicht genannt	Ohne berufsbildenden Abschluss	Gesetzlich Krankenversichert	Ja	Ja	Hessen
640	1.037257276680081	76	weiblich	Sehr viel	Ja	Mittelmäßig	Ja	Trifft voll und ganz zu	Trifft eher zu	Trifft eher zu	Trifft voll und ganz zu	Trifft überhaupt nicht zu	Genannt	Berufsschule/Lehre	Gesetzlich Krankenversichert	Ja	Ja	Mecklenburg-Vorpommern
641	1.754174395240453	75	weiblich	Sehr wenig	Nein	Eher gut	Ja	Trifft eher nicht zu	Trifft überhaupt nicht zu	Trifft voll und ganz zu	Trifft voll und ganz zu	Trifft überhaupt nicht zu	Genannt	Fachschule/Technikerschule/Meisterschule	Gesetzlich Krankenversichert	Ja	Ja	Baden-Württemberg
642	.8541901746221124	76	weiblich	Mittelmäßig	Nein	Mittelmäßig	Ja	Trifft eher zu	Trifft eher zu	Wohnform nicht bekannt	Trifft eher nicht zu	Trifft überhaupt nicht zu	Nicht genannt	Ohne berufsbildenden Abschluss	Gesetzlich Krankenversichert	Ja	Ja	Bayern
643	2.231451839285546	69	weiblich	Sehr viel	Nein	Eher gut	Ja	Trifft voll und ganz zu	Trifft eher zu	Trifft eher zu	Trifft eher zu	Trifft überhaupt nicht zu	Genannt	Fachschule/Technikerschule/Meisterschule	Gesetzlich Krankenversichert	Ja	Ja	Nordrhein-Westfalen
644	1.208541208991448	76	männlich	Sehr viel	Nein	Mittelmäßig	Ja	Trifft voll und ganz zu	Trifft voll und ganz zu	Trifft eher zu	Trifft eher nicht zu	Trifft überhaupt nicht zu	Genannt	Fachschule/Technikerschule/Meisterschule	Gesetzlich Krankenversichert	Ja	Ja	Baden-Württemberg
645	1.415083782627466	71	männlich	Viel	Nein	Eher gut	Ja	Trifft voll und ganz zu	Trifft eher zu	Trifft eher nicht zu	Trifft eher nicht zu	Trifft überhaupt nicht zu	Genannt	Fachschule/Technikerschule/Meisterschule	Gesetzlich Krankenversichert	Ja	Ja	Baden-Württemberg
646	.3490743275464574	81	männlich	Sehr wenig	Nein	Eher gut	Nein	Trifft eher zu	Trifft überhaupt nicht zu	Trifft eher zu	Trifft eher zu	Trifft überhaupt nicht zu	Nicht genannt	Universität/Fachhochschule/Ingenieurschule/Polytechnikum	Gesetzlich Krankenversichert	Ja	Ja	Berlin
647	.4938711811439676	74	weiblich	Mittelmäßig	Nein	Sehr gut	Ja	Trifft eher zu	Trifft eher nicht zu	Trifft eher zu	Trifft eher zu	Trifft überhaupt nicht zu	Nicht genannt	Ohne berufsbildenden Abschluss	Gesetzlich Krankenversichert	Ja	Ja	Hamburg
648	.3055001430701988	77	männlich	Viel	Nein	Mittelmäßig	Nein	Trifft voll und ganz zu	Trifft überhaupt nicht zu	Trifft überhaupt nicht zu	Trifft überhaupt nicht zu	Trifft überhaupt nicht zu	Nicht genannt	Berufsschule/Lehre	Gesetzlich Krankenversichert	Nein	Ja	Sachsen
649	.7495880702059886	71	weiblich	Mittelmäßig	Nein	Eher gut	Nein	Trifft eher zu	Trifft eher nicht zu	Trifft eher zu	Trifft überhaupt nicht zu	Trifft überhaupt nicht zu	Nicht genannt	Berufsschule/Lehre	Gesetzlich Krankenversichert	Ja	Ja	Sachsen-Anhalt
650	1.378141952894924	70	männlich	Sehr viel	Nein	Sehr gut	Ja	Trifft voll und ganz zu	Trifft überhaupt nicht zu	Trifft eher zu	Trifft überhaupt nicht zu	Trifft überhaupt nicht zu	Genannt	Berufsschule/Lehre	Privat Krankenversichert	Ja	Ja	Bayern
651	.7613920997033296	81	männlich	Mittelmäßig	Ja	Mittelmäßig	Ja	Trifft voll und ganz zu	Trifft eher zu	Trifft eher zu	Trifft überhaupt nicht zu	Trifft eher nicht zu	Nicht genannt	Fachschule/Technikerschule/Meisterschule	Gesetzlich Krankenversichert	Ja	Ja	Nordrhein-Westfalen
652	.7022133827655939	70	männlich	Wenig	Nein	Eher gut	Ja	Trifft voll und ganz zu	Trifft überhaupt nicht zu	Trifft eher zu	Trifft überhaupt nicht zu	Trifft überhaupt nicht zu	Genannt	Universität/Fachhochschule/Ingenieurschule/Polytechnikum	Gesetzlich Krankenversichert	Ja	Ja	Berlin
653	.4352409204193644	76	weiblich	Mittelmäßig	Nein	Mittelmäßig	Ja	Trifft voll und ganz zu	Trifft überhaupt nicht zu	Trifft voll und ganz zu	Trifft voll und ganz zu	Trifft überhaupt nicht zu	Nicht genannt	Berufsschule/Lehre	Gesetzlich Krankenversichert	Ja	Keine Angabe	Berlin
654	1.148762145047124	80	weiblich	Mittelmäßig	Nein	Eher gut	Nein	Trifft eher nicht zu	Trifft eher nicht zu	Trifft eher nicht zu	Trifft eher zu	Trifft überhaupt nicht zu	Nicht genannt	Ohne berufsbildenden Abschluss	Gesetzlich Krankenversichert	Ja	Ja	Nordrhein-Westfalen
655	.915922415487413	76	weiblich	Wenig	Nein	Eher gut	Ja	Trifft eher zu	Trifft überhaupt nicht zu	Trifft eher zu	Trifft eher nicht zu	Trifft überhaupt nicht zu	Nicht genannt	Universität/Fachhochschule/Ingenieurschule/Polytechnikum	Gesetzlich Krankenversichert	Ja	Ja	Niedersachsen
656	1.262052377869526	77	männlich	Viel	Ja	Eher schlecht	Nein	Trifft voll und ganz zu	Trifft voll und ganz zu	Trifft eher zu	Trifft überhaupt nicht zu	Trifft überhaupt nicht zu	Genannt	Berufsschule/Lehre	Gesetzlich Krankenversichert	Ja	Ja	Niedersachsen
657	1.075989971153641	70	weiblich	Wenig	Nein	Sehr gut	Ja	Trifft voll und ganz zu	Trifft eher zu	Trifft überhaupt nicht zu	Trifft überhaupt nicht zu	Trifft überhaupt nicht zu	Nicht genannt	Berufsschule/Lehre	Gesetzlich Krankenversichert	Ja	Ja	Baden-Württemberg
658	.5439865644364019	74	weiblich	Sehr viel	Nein	Mittelmäßig	Ja	Trifft eher zu	Trifft eher nicht zu	Trifft überhaupt nicht zu	Trifft überhaupt nicht zu	Trifft überhaupt nicht zu	Nicht genannt	Fachschule/Technikerschule/Meisterschule	Gesetzlich Krankenversichert	Ja	Ja	Sachsen
659	1.392515699776969	77	weiblich	Viel	Nein	Eher gut	Ja	Trifft eher zu	Trifft eher nicht zu	Trifft voll und ganz zu	Trifft eher zu	Trifft überhaupt nicht zu	Genannt	Universität/Fachhochschule/Ingenieurschule/Polytechnikum	Privat Krankenversichert	Ja	Ja	Saarland
660	.9642665225445469	67	männlich	Viel	Nein	Eher gut	Ja	Trifft voll und ganz zu	Trifft voll und ganz zu	Trifft eher nicht zu	Trifft eher nicht zu	Trifft eher nicht zu	Genannt	Universität/Fachhochschule/Ingenieurschule/Polytechnikum	Gesetzlich Krankenversichert	Ja	Ja	Sachsen
661	.915922415487413	76	weiblich	Sehr wenig	Nein	Sehr gut	Ja	Trifft voll und ganz zu	Trifft überhaupt nicht zu	Trifft überhaupt nicht zu	Trifft überhaupt nicht zu	Trifft überhaupt nicht zu	Nicht genannt	Ohne berufsbildenden Abschluss	Gesetzlich Krankenversichert	Nein	Ja	Niedersachsen
662	1.03220164721603	65	männlich	Sehr wenig	Nein	Mittelmäßig	Nein	Trifft voll und ganz zu	Trifft voll und ganz zu	Trifft überhaupt nicht zu	Trifft voll und ganz zu	Trifft voll und ganz zu	Nicht genannt	Berufsschule/Lehre	Gesetzlich Krankenversichert	Ja	Nein	Nordrhein-Westfalen
663	.8754323682976505	66	männlich	Sehr wenig	Nein	Eher gut	Ja	Trifft voll und ganz zu	Trifft voll und ganz zu	Trifft eher nicht zu	Trifft eher nicht zu	Trifft eher nicht zu	Genannt	Universität/Fachhochschule/Ingenieurschule/Polytechnikum	Gesetzlich Krankenversichert	Nein	Ja	Hamburg
664	2.297524290094248	80	weiblich	Wenig	Nein	Mittelmäßig	Nein	Trifft voll und ganz zu	Trifft eher nicht zu	Trifft eher zu	Trifft eher zu	Trifft überhaupt nicht zu	Genannt	Berufsschule/Lehre	Gesetzlich Krankenversichert	Ja	Ja	Nordrhein-Westfalen
665	.7034463198310649	88	männlich	Sehr wenig	Nein	Eher gut	Nein	Trifft voll und ganz zu	Trifft überhaupt nicht zu	Trifft eher zu	Trifft voll und ganz zu	Trifft überhaupt nicht zu	Nicht genannt	Berufsschule/Lehre	Gesetzlich Krankenversichert	Ja	Ja	Baden-Württemberg
666	1.23131921879926	67	weiblich	Mittelmäßig	Nein	Eher gut	Nein	Trifft eher zu	Trifft überhaupt nicht zu	Trifft eher zu	Trifft eher nicht zu	Trifft eher nicht zu	Genannt	Fachschule/Technikerschule/Meisterschule	Privat Krankenversichert	Ja	Ja	Brandenburg
667	1.378141952894924	70	männlich	Sehr wenig	Nein	Mittelmäßig	Nein	Trifft eher zu	Trifft eher zu	Trifft eher nicht zu	Trifft eher zu	Trifft überhaupt nicht zu	Genannt	Universität/Fachhochschule/Ingenieurschule/Polytechnikum	Gesetzlich Krankenversichert	Ja	Ja	Bayern
668	.998267799398416	69	weiblich	weiß nicht	Nein	Mittelmäßig	Nein	Trifft voll und ganz zu	Trifft voll und ganz zu	Trifft überhaupt nicht zu	Trifft überhaupt nicht zu	Trifft überhaupt nicht zu	Nicht genannt	Berufsschule/Lehre	Gesetzlich Krankenversichert	Ja	Nein	Rheinland-Pfalz
669	1.308093741840858	75	männlich	Sehr wenig	Nein	Sehr gut	Nein	Trifft eher zu	Trifft überhaupt nicht zu	Trifft eher zu	Trifft eher zu	Trifft überhaupt nicht zu	Genannt	Fachschule/Technikerschule/Meisterschule	Privat Krankenversichert	Ja	Ja	Nordrhein-Westfalen
670	.5115252381489224	67	weiblich	Wenig	Nein	Mittelmäßig	Nein	Trifft voll und ganz zu	Trifft überhaupt nicht zu	Trifft eher zu	Trifft überhaupt nicht zu	Trifft überhaupt nicht zu	Nicht genannt	Universität/Fachhochschule/Ingenieurschule/Polytechnikum	Gesetzlich Krankenversichert	Ja	Nein	Berlin
671	.4434276007545143	75	weiblich	Viel	Nein	Eher gut	Ja	Trifft voll und ganz zu	Trifft überhaupt nicht zu	Trifft überhaupt nicht zu	Trifft überhaupt nicht zu	Trifft überhaupt nicht zu	Nicht genannt	Fachschule/Technikerschule/Meisterschule	Gesetzlich Krankenversichert	Nein	Ja	Sachsen
672	2.108157199445041	73	weiblich	Wenig	Nein	Mittelmäßig	Ja	Trifft eher nicht zu	Trifft überhaupt nicht zu	Trifft eher zu	Trifft voll und ganz zu	Trifft überhaupt nicht zu	Genannt	Berufsschule/Lehre	Gesetzlich Krankenversichert	Ja	Ja	Hessen
673	1.176991328966375	76	männlich	Mittelmäßig	Nein	Mittelmäßig	Nein	Trifft voll und ganz zu	Trifft überhaupt nicht zu	Trifft eher nicht zu	Trifft eher nicht zu	Trifft überhaupt nicht zu	Genannt	Universität/Fachhochschule/Ingenieurschule/Polytechnikum	Gesetzlich Krankenversichert	Ja	Nein	Bayern
674	.2998599167753027	77	männlich	weiß nicht	Nein	Mittelmäßig	Ja	Trifft voll und ganz zu	Trifft überhaupt nicht zu	Trifft voll und ganz zu	Trifft voll und ganz zu	Trifft überhaupt nicht zu	Nicht genannt	Berufsschule/Lehre	Gesetzlich Krankenversichert	Ja	Ja	Berlin
675	1.267778118373795	83	weiblich	Sehr wenig	Nein	Mittelmäßig	Nein	Trifft voll und ganz zu	Trifft eher nicht zu	Trifft überhaupt nicht zu	Trifft überhaupt nicht zu	Trifft überhaupt nicht zu	Genannt	Berufsschule/Lehre	Gesetzlich Krankenversichert	Ja	Ja	Brandenburg
676	.9493364940474058	77	weiblich	Sehr viel	Nein	Mittelmäßig	Nein	Trifft voll und ganz zu	Trifft überhaupt nicht zu	Trifft überhaupt nicht zu	Trifft voll und ganz zu	Trifft überhaupt nicht zu	Nicht genannt	Berufsschule/Lehre	Gesetzlich Krankenversichert	Nein	Ja	Nordrhein-Westfalen
677	.53657775194558	88	weiblich	Mittelmäßig	Nein	Eher gut	Ja	Trifft eher nicht zu	Trifft eher nicht zu	Trifft eher zu	Trifft voll und ganz zu	Trifft überhaupt nicht zu	Nicht genannt	Universität/Fachhochschule/Ingenieurschule/Polytechnikum	Gesetzlich Krankenversichert	Ja	Ja	Sachsen
678	.3055001430701988	77	männlich	weiß nicht	Nein	Sehr gut	Ja	Trifft voll und ganz zu	Trifft überhaupt nicht zu	Trifft überhaupt nicht zu	Trifft überhaupt nicht zu	Trifft überhaupt nicht zu	Nicht genannt	Universität/Fachhochschule/Ingenieurschule/Polytechnikum	Gesetzlich Krankenversichert	Nein	Ja	Sachsen
679	1.176991328966375	79	männlich	Sehr wenig	Nein	Sehr gut	Nein	Trifft voll und ganz zu	Trifft voll und ganz zu	Trifft voll und ganz zu	Trifft eher nicht zu	Trifft überhaupt nicht zu	Genannt	Universität/Fachhochschule/Ingenieurschule/Polytechnikum	Gesetzlich Krankenversichert	Ja	Ja	Bayern
680	1.148762145047124	80	weiblich	Sehr viel	Nein	Eher gut	Ja	Trifft voll und ganz zu	Trifft überhaupt nicht zu	Trifft eher zu	Trifft voll und ganz zu	Trifft überhaupt nicht zu	Genannt	Berufsschule/Lehre	Gesetzlich Krankenversichert	Nein	Ja	Nordrhein-Westfalen
681	.6042706044957238	78	männlich	Wenig	Nein	Mittelmäßig	Nein	Trifft eher zu	Trifft eher nicht zu	Trifft eher zu	Trifft eher zu	Trifft überhaupt nicht zu	Nicht genannt	Berufsschule/Lehre	Gesetzlich Krankenversichert	Ja	Ja	Baden-Württemberg
682	1.176991328966375	75	männlich	Sehr wenig	Nein	Sehr gut	Nein	Trifft voll und ganz zu	Trifft voll und ganz zu	Weiß nicht	Trifft voll und ganz zu	Trifft überhaupt nicht zu	Genannt	Berufsschule/Lehre	Gesetzlich Krankenversichert	Ja	Ja	Bayern
683	1.05407859972252	71	weiblich	Sehr wenig	Nein	Eher gut	Ja	Trifft voll und ganz zu	Trifft voll und ganz zu	Trifft überhaupt nicht zu	Trifft überhaupt nicht zu	Trifft überhaupt nicht zu	Nicht genannt	Berufsschule/Lehre	Gesetzlich Krankenversichert	Ja	Ja	Hessen
684	.9642665225445469	67	männlich	Sehr wenig	Nein	Mittelmäßig	Nein	Trifft voll und ganz zu	Trifft eher nicht zu	Trifft voll und ganz zu	Trifft überhaupt nicht zu	Trifft überhaupt nicht zu	Genannt	Universität/Fachhochschule/Ingenieurschule/Polytechnikum	Gesetzlich Krankenversichert	Ja	Nein	Sachsen
685	.6852027583802647	73	männlich	Wenig	Nein	Eher schlecht	Nein	Trifft voll und ganz zu	Trifft überhaupt nicht zu	Trifft überhaupt nicht zu	Trifft überhaupt nicht zu	Trifft voll und ganz zu	Nicht genannt	Berufsschule/Lehre	Gesetzlich Krankenversichert	Nein	Ja	Rheinland-Pfalz
686	.9493364940474058	77	weiblich	Mittelmäßig	Nein	Sehr schlecht	Ja	Trifft voll und ganz zu	Trifft eher nicht zu	Trifft eher zu	Trifft voll und ganz zu	Trifft überhaupt nicht zu	Nicht genannt	Universität/Fachhochschule/Ingenieurschule/Polytechnikum	Privat Krankenversichert	Ja	Ja	Nordrhein-Westfalen
687	1.708380349244225	75	weiblich	Wenig	Nein	Eher gut	Nein	Trifft voll und ganz zu	Trifft überhaupt nicht zu	Trifft voll und ganz zu	Trifft eher zu	Trifft überhaupt nicht zu	Genannt	Fachschule/Technikerschule/Meisterschule	Gesetzlich Krankenversichert	Ja	Ja	Bayern
688	.9462710961935945	67	weiblich	Viel	Nein	Mittelmäßig	Ja	Trifft voll und ganz zu	Trifft voll und ganz zu	Trifft eher zu	Trifft überhaupt nicht zu	Trifft überhaupt nicht zu	Genannt	Berufsschule/Lehre	Privat Krankenversichert	Ja	Ja	Hamburg
689	1.225710905113771	68	männlich	Viel	Nein	Eher gut	Ja	Trifft voll und ganz zu	Trifft überhaupt nicht zu	Trifft voll und ganz zu	Trifft voll und ganz zu	Trifft überhaupt nicht zu	Genannt	Universität/Fachhochschule/Ingenieurschule/Polytechnikum	Gesetzlich Krankenversichert	Ja	Ja	Thüringen
690	1.415083782627466	71	männlich	Viel	Nein	Eher gut	Nein	Trifft voll und ganz zu	Trifft voll und ganz zu	Trifft voll und ganz zu	Trifft eher nicht zu	Trifft eher nicht zu	Genannt	Berufsschule/Lehre	Gesetzlich Krankenversichert	Ja	Ja	Baden-Württemberg
691	.9642665225445469	65	männlich	Sehr wenig	Nein	Mittelmäßig	Nein	Trifft voll und ganz zu	Trifft überhaupt nicht zu	Trifft eher zu	Trifft überhaupt nicht zu	Trifft überhaupt nicht zu	Genannt	Universität/Fachhochschule/Ingenieurschule/Polytechnikum	Gesetzlich Krankenversichert	Ja	Ja	Sachsen
692	1.176991328966375	75	männlich	Wenig	Nein	Mittelmäßig	Ja	Trifft voll und ganz zu	Trifft überhaupt nicht zu	Weiß nicht	Weiß nicht	Trifft überhaupt nicht zu	Genannt	Berufsschule/Lehre	Gesetzlich Krankenversichert	Nein	Ja	Bayern
693	.915922415487413	75	weiblich	Wenig	Nein	Eher gut	Nein	Trifft voll und ganz zu	Trifft eher nicht zu	Trifft eher zu	Trifft überhaupt nicht zu	Trifft überhaupt nicht zu	Nicht genannt	Fachschule/Technikerschule/Meisterschule	Privat Krankenversichert	Ja	Ja	Niedersachsen
694	1.039722600500328	84	weiblich	Viel	Nein	Mittelmäßig	Ja	Trifft voll und ganz zu	Trifft überhaupt nicht zu	Trifft eher nicht zu	Trifft überhaupt nicht zu	Trifft überhaupt nicht zu	Nicht genannt	Berufsschule/Lehre	Gesetzlich Krankenversichert	Nein	Ja	Hessen
695	.6850823229481864	80	männlich	Wenig	Nein	Eher gut	Ja	Trifft voll und ganz zu	Trifft überhaupt nicht zu	Trifft überhaupt nicht zu	Trifft überhaupt nicht zu	Trifft überhaupt nicht zu	Nicht genannt	Universität/Fachhochschule/Ingenieurschule/Polytechnikum	Privat Krankenversichert	Nein	Ja	Bayern
696	.6110002861403976	75	männlich	Mittelmäßig	Nein	Eher gut	Ja	Trifft voll und ganz zu	Trifft voll und ganz zu	Trifft überhaupt nicht zu	Trifft überhaupt nicht zu	Trifft überhaupt nicht zu	Genannt	Fachschule/Technikerschule/Meisterschule	Gesetzlich Krankenversichert	Ja	Ja	Sachsen
697	1.076455383047872	67	weiblich	Sehr viel	Nein	Eher gut	Nein	Trifft voll und ganz zu	Trifft eher nicht zu	Trifft eher zu	Trifft überhaupt nicht zu	Trifft überhaupt nicht zu	Nicht genannt	Fachschule/Technikerschule/Meisterschule	Gesetzlich Krankenversichert	Ja	Ja	Niedersachsen
698	1.076455383047872	67	weiblich	Mittelmäßig	Nein	Mittelmäßig	Ja	Trifft voll und ganz zu	Trifft eher nicht zu	Trifft voll und ganz zu	Trifft überhaupt nicht zu	Trifft überhaupt nicht zu	Nicht genannt	Fachschule/Technikerschule/Meisterschule	Gesetzlich Krankenversichert	Ja	Ja	Niedersachsen
699	.8402751149733985	85	männlich	Wenig	Nein	Mittelmäßig	Ja	Trifft voll und ganz zu	Weiß nicht	Trifft eher zu	Trifft eher nicht zu	Trifft überhaupt nicht zu	Genannt	Berufsschule/Lehre	Gesetzlich Krankenversichert	Ja	Ja	Brandenburg
700	1.522784199406659	83	männlich	Sehr wenig	Nein	Sehr gut	Nein	Trifft voll und ganz zu	Trifft voll und ganz zu	Trifft eher zu	Trifft eher zu	Trifft überhaupt nicht zu	Genannt	Fachschule/Technikerschule/Meisterschule	Privat Krankenversichert	Ja	Ja	Nordrhein-Westfalen
701	1.907291789186145	66	männlich	Mittelmäßig	Nein	Sehr gut	Ja	Trifft voll und ganz zu	Trifft voll und ganz zu	Trifft voll und ganz zu	Trifft eher nicht zu	Trifft überhaupt nicht zu	Genannt	Berufsschule/Lehre	Gesetzlich Krankenversichert	Ja	Nein	Baden-Württemberg
702	1.076455383047872	69	weiblich	Viel	Nein	Sehr gut	Ja	Trifft voll und ganz zu	Trifft voll und ganz zu	Trifft eher nicht zu	Trifft überhaupt nicht zu	Trifft überhaupt nicht zu	Nicht genannt	Ohne berufsbildenden Abschluss	Gesetzlich Krankenversichert	Ja	Ja	Niedersachsen
703	1.708380349244225	76	weiblich	Viel	Nein	Eher gut	Ja	Trifft voll und ganz zu	Trifft überhaupt nicht zu	Trifft eher zu	Trifft eher nicht zu	Trifft überhaupt nicht zu	Genannt	Fachschule/Technikerschule/Meisterschule	Privat Krankenversichert	Ja	Ja	Bayern
704	1.898672988094812	78	weiblich	Sehr viel	Nein	Mittelmäßig	Nein	Trifft eher nicht zu	Trifft eher nicht zu	Trifft eher zu	Trifft eher zu	Trifft überhaupt nicht zu	Genannt	Fachschule/Technikerschule/Meisterschule	Gesetzlich Krankenversichert	Ja	Ja	Nordrhein-Westfalen
705	1.009822146053583	69	weiblich	Sehr viel	Nein	Mittelmäßig	Ja	Trifft überhaupt nicht zu	Trifft überhaupt nicht zu	Trifft voll und ganz zu	Trifft voll und ganz zu	Trifft überhaupt nicht zu	Nicht genannt	Berufsschule/Lehre	Gesetzlich Krankenversichert	Nein	Ja	Hessen
706	.459962374704555	76	männlich	Viel	Nein	Mittelmäßig	Nein	Trifft voll und ganz zu	Trifft überhaupt nicht zu	Trifft überhaupt nicht zu	Trifft überhaupt nicht zu	Trifft überhaupt nicht zu	Nicht genannt	Fachschule/Technikerschule/Meisterschule	Gesetzlich Krankenversichert	Ja	Ja	Schleswig-Holstein
707	.5439865644364019	74	weiblich	Sehr wenig	Nein	Sehr schlecht	Nein	Trifft voll und ganz zu	Trifft überhaupt nicht zu	Weiß nicht	Trifft voll und ganz zu	Trifft überhaupt nicht zu	Nicht genannt	Berufsschule/Lehre	Gesetzlich Krankenversichert	Ja	Nein	Sachsen
708	2.095800882386921	74	weiblich	Sehr wenig	Nein	Sehr gut	Nein	Trifft voll und ganz zu	Trifft eher nicht zu	Trifft voll und ganz zu	Trifft eher nicht zu	Trifft überhaupt nicht zu	Genannt	Fachschule/Technikerschule/Meisterschule	Gesetzlich Krankenversichert	Ja	Ja	Bayern
709	1.033628585259123	82	weiblich	Sehr viel	Nein	Sehr gut	Ja	Trifft voll und ganz zu	Trifft überhaupt nicht zu	Trifft voll und ganz zu	Trifft eher zu	Trifft überhaupt nicht zu	Nicht genannt	Berufsschule/Lehre	Gesetzlich Krankenversichert	Nein	Geburtsort gehörte zu Deutschland, nicht jetziges BRD Gebiet	Bayern
710	1.698790063252699	79	weiblich	Mittelmäßig	Nein	Mittelmäßig	Ja	Trifft voll und ganz zu	Trifft eher nicht zu	Trifft überhaupt nicht zu	Trifft voll und ganz zu	Trifft überhaupt nicht zu	Genannt	Berufsschule/Lehre	Gesetzlich Krankenversichert	Ja	Ja	Rheinland-Pfalz
711	.7181159297900913	69	weiblich	Mittelmäßig	Nein	Eher gut	Nein	Trifft voll und ganz zu	Trifft überhaupt nicht zu	Trifft eher nicht zu	Trifft eher nicht zu	Trifft überhaupt nicht zu	Nicht genannt	Universität/Fachhochschule/Ingenieurschule/Polytechnikum	Gesetzlich Krankenversichert	Ja	Ja	Sachsen-Anhalt
712	2.095800882386921	72	weiblich	Wenig	Nein	Eher gut	Ja	Trifft voll und ganz zu	Trifft eher nicht zu	Trifft eher nicht zu	Trifft eher zu	Trifft überhaupt nicht zu	Genannt	Universität/Fachhochschule/Ingenieurschule/Polytechnikum	Privat Krankenversichert	Ja	Ja	Bayern
713	1.127310827796854	75	weiblich	Wenig	Nein	Eher gut	Ja	Trifft voll und ganz zu	Trifft eher nicht zu	Trifft eher zu	Trifft überhaupt nicht zu	Trifft überhaupt nicht zu	Genannt	Berufsschule/Lehre	Gesetzlich Krankenversichert	Ja	Ja	Thüringen
714	.7034463198310649	85	männlich	Sehr viel	Nein	Sehr gut	Ja	Trifft voll und ganz zu	Trifft überhaupt nicht zu	Trifft überhaupt nicht zu	Weiß nicht	Weiß nicht	Nicht genannt	Berufsschule/Lehre	Gesetzlich Krankenversichert	Ja	Ja	Baden-Württemberg
715	.3556402541373596	88	männlich	Wenig	Nein	Eher gut	Keine Angabe	Trifft eher nicht zu	Trifft eher nicht zu	Trifft eher nicht zu	Trifft voll und ganz zu	Trifft überhaupt nicht zu	Nicht genannt	Universität/Fachhochschule/Ingenieurschule/Polytechnikum	Gesetzlich Krankenversichert	Ja	Ja	Sachsen
716	1.183930575035783	76	männlich	Wenig	Nein	Eher gut	Ja	Trifft voll und ganz zu	Trifft eher zu	Trifft eher nicht zu	Trifft überhaupt nicht zu	Trifft überhaupt nicht zu	Genannt	Universität/Fachhochschule/Ingenieurschule/Polytechnikum	Privat Krankenversichert	Ja	Geburtsort gehörte zu Deutschland, nicht jetziges BRD Gebiet	Hessen
717	.9287502490520132	65	männlich	Mittelmäßig	Nein	Sehr gut	Ja	Trifft voll und ganz zu	Trifft überhaupt nicht zu	Trifft eher zu	Trifft eher nicht zu	Trifft eher nicht zu	Nicht genannt	Berufsschule/Lehre	Gesetzlich Krankenversichert	Ja	Ja	Bayern
718	1.164623710865588	73	weiblich	Wenig	Nein	Eher schlecht	Ja	Trifft voll und ganz zu	Trifft überhaupt nicht zu	Trifft voll und ganz zu	Trifft eher zu	Weiß nicht	Nicht genannt	Berufsschule/Lehre	Gesetzlich Krankenversichert	Nein	Ja	Nordrhein-Westfalen
719	1.638057183678929	71	weiblich	Wenig	Nein	Eher gut	Ja	Trifft voll und ganz zu	Trifft überhaupt nicht zu	Trifft überhaupt nicht zu	Trifft überhaupt nicht zu	Trifft überhaupt nicht zu	Genannt	Berufsschule/Lehre	Gesetzlich Krankenversichert	Ja	Ja	Schleswig-Holstein
720	2.007806766317121	65	weiblich	Mittelmäßig	Nein	Eher gut	Ja	Trifft voll und ganz zu	Trifft überhaupt nicht zu	Trifft eher zu	Trifft überhaupt nicht zu	Trifft überhaupt nicht zu	Genannt	Berufsschule/Lehre	Gesetzlich Krankenversichert	Ja	Nein	Bayern
721	1.03220164721603	65	männlich	Sehr wenig	Nein	Eher gut	Ja	Trifft voll und ganz zu	Trifft eher nicht zu	Trifft eher nicht zu	Trifft eher nicht zu	Trifft überhaupt nicht zu	Nicht genannt	Universität/Fachhochschule/Ingenieurschule/Polytechnikum	Gesetzlich Krankenversichert	Ja	Ja	Nordrhein-Westfalen
722	1.037257276680081	77	weiblich	Viel	Nein	Mittelmäßig	Ja	Trifft voll und ganz zu	Trifft überhaupt nicht zu	Trifft eher nicht zu	Trifft eher nicht zu	Trifft überhaupt nicht zu	Genannt	Fachschule/Technikerschule/Meisterschule	Gesetzlich Krankenversichert	Ja	Ja	Mecklenburg-Vorpommern
723	2.231451839285546	65	weiblich	Viel	Nein	Eher gut	Ja	Trifft eher zu	Trifft überhaupt nicht zu	Trifft eher nicht zu	Trifft eher nicht zu	Trifft eher zu	Genannt	Universität/Fachhochschule/Ingenieurschule/Polytechnikum	Gesetzlich Krankenversichert	Nein	Ja	Nordrhein-Westfalen
724	1.04790044119346	70	weiblich	Sehr viel	Nein	Mittelmäßig	Ja	Trifft voll und ganz zu	Trifft voll und ganz zu	Trifft überhaupt nicht zu	Trifft überhaupt nicht zu	Trifft überhaupt nicht zu	Nicht genannt	Berufsschule/Lehre	Gesetzlich Krankenversichert	Ja	Nein	Bayern
725	1.076455383047872	69	weiblich	Sehr wenig	Nein	Eher gut	Nein	Trifft eher zu	Trifft überhaupt nicht zu	Trifft eher zu	Trifft eher zu	Trifft überhaupt nicht zu	Nicht genannt	Universität/Fachhochschule/Ingenieurschule/Polytechnikum	Gesetzlich Krankenversichert	Nein	Ja	Niedersachsen
726	1.108328822614	83	weiblich	Mittelmäßig	Nein	Mittelmäßig	Ja	Trifft voll und ganz zu	Trifft eher nicht zu	Trifft eher zu	Trifft eher zu	Trifft überhaupt nicht zu	Nicht genannt	Ohne berufsbildenden Abschluss	Gesetzlich Krankenversichert	Ja	Nein	Niedersachsen
727	.7154216915942468	72	männlich	Wenig	Nein	Eher gut	Nein	Trifft voll und ganz zu	Trifft voll und ganz zu	Trifft überhaupt nicht zu	Trifft überhaupt nicht zu	Trifft überhaupt nicht zu	Genannt	Fachschule/Technikerschule/Meisterschule	Gesetzlich Krankenversichert	Ja	Ja	Sachsen
728	.7075418913137328	72	männlich	Wenig	Nein	Sehr gut	Nein	Trifft voll und ganz zu	Trifft voll und ganz zu	Trifft voll und ganz zu	Trifft eher nicht zu	Trifft eher nicht zu	Nicht genannt	Universität/Fachhochschule/Ingenieurschule/Polytechnikum	Gesetzlich Krankenversichert	Ja	Ja	Baden-Württemberg
729	1.531650080662311	73	männlich	Viel	Nein	Mittelmäßig	Nein	Trifft überhaupt nicht zu	Trifft überhaupt nicht zu	Trifft eher zu	Trifft eher zu	Trifft eher zu	Genannt	Universität/Fachhochschule/Ingenieurschule/Polytechnikum	Gesetzlich Krankenversichert	Ja	Ja	Nordrhein-Westfalen
730	.53657775194558	91	weiblich	Sehr wenig	Nein	Eher gut	Ja	Trifft eher nicht zu	Trifft eher nicht zu	Trifft eher zu	Trifft voll und ganz zu	Trifft überhaupt nicht zu	Nicht genannt	Fachschule/Technikerschule/Meisterschule	Gesetzlich Krankenversichert	Ja	Ja	Sachsen
731	2.122671101025362	81	weiblich	Viel	Ja	Eher schlecht	Ja	Trifft voll und ganz zu	Trifft eher zu	Weiß nicht	Trifft eher zu	Trifft überhaupt nicht zu	Genannt	Ohne berufsbildenden Abschluss	Gesetzlich Krankenversichert	Ja	Ja	Baden-Württemberg
732	1.076455383047872	68	weiblich	Mittelmäßig	Nein	Sehr gut	Ja	Trifft eher zu	Trifft eher zu	Trifft eher zu	Trifft eher nicht zu	Trifft eher nicht zu	Nicht genannt	Universität/Fachhochschule/Ingenieurschule/Polytechnikum	Gesetzlich Krankenversichert	Ja	Ja	Niedersachsen
733	.5266713083172239	85	weiblich	Sehr wenig	Nein	Sehr gut	Nein	Trifft voll und ganz zu	Trifft überhaupt nicht zu	Trifft eher zu	Trifft eher nicht zu	Trifft überhaupt nicht zu	Nicht genannt	Universität/Fachhochschule/Ingenieurschule/Polytechnikum	Gesetzlich Krankenversichert	Ja	Ja	Berlin
734	.5636554138984269	76	weiblich	Wenig	Nein	Mittelmäßig	Nein	Trifft voll und ganz zu	Trifft überhaupt nicht zu	Trifft voll und ganz zu	Trifft überhaupt nicht zu	Trifft überhaupt nicht zu	Nicht genannt	Fachschule/Technikerschule/Meisterschule	Gesetzlich Krankenversichert	Ja	Ja	Thüringen
735	.4434276007545143	79	weiblich	Sehr wenig	Nein	Sehr gut	Ja	Trifft eher zu	Weiß nicht	Trifft eher zu	Trifft eher nicht zu	Trifft überhaupt nicht zu	Nicht genannt	Universität/Fachhochschule/Ingenieurschule/Polytechnikum	Gesetzlich Krankenversichert	Ja	Ja	Sachsen
736	1.04790044119346	72	weiblich	Sehr wenig	Nein	Sehr gut	Ja	Trifft voll und ganz zu	Trifft eher nicht zu	Trifft voll und ganz zu	Trifft eher zu	Trifft überhaupt nicht zu	Nicht genannt	Berufsschule/Lehre	Gesetzlich Krankenversichert	Ja	Ja	Bayern
737	2.216657645228	80	weiblich	Mittelmäßig	Nein	Mittelmäßig	Ja	Trifft voll und ganz zu	Trifft eher zu	Trifft eher zu	Trifft eher nicht zu	Trifft eher nicht zu	Genannt	Universität/Fachhochschule/Ingenieurschule/Polytechnikum	Gesetzlich Krankenversichert	Ja	Ja	Niedersachsen
738	1.123632104189031	73	weiblich	Sehr viel	Nein	Mittelmäßig	Ja	Trifft eher zu	Trifft eher nicht zu	Trifft eher zu	Trifft eher zu	Trifft überhaupt nicht zu	Nicht genannt	Berufsschule/Lehre	Gesetzlich Krankenversichert	Ja	Ja	Niedersachsen
739	.4434276007545143	75	weiblich	Sehr wenig	Nein	Eher gut	Nein	Trifft eher zu	Trifft eher nicht zu	Trifft überhaupt nicht zu	Trifft voll und ganz zu	Trifft überhaupt nicht zu	Nicht genannt	Berufsschule/Lehre	Gesetzlich Krankenversichert	Nein	Ja	Sachsen
740	1.042017872404761	74	weiblich	Wenig	Nein	Eher gut	Nein	Trifft voll und ganz zu	Trifft eher zu	Trifft eher zu	Trifft eher nicht zu	Trifft überhaupt nicht zu	Nicht genannt	Berufsschule/Lehre	Gesetzlich Krankenversichert	Ja	Ja	Rheinland-Pfalz
741	2.019644292107165	69	weiblich	Viel	Nein	Eher gut	Ja	Trifft voll und ganz zu	Keine Angabe	Trifft eher nicht zu	Trifft eher nicht zu	Trifft überhaupt nicht zu	Nicht genannt	Berufsschule/Lehre	Gesetzlich Krankenversichert	Nein	Ja	Hessen
742	1.415083782627466	72	männlich	Mittelmäßig	Nein	Eher gut	Ja	Trifft voll und ganz zu	Wohnform nicht bekannt	Trifft eher nicht zu	Trifft eher zu	Trifft überhaupt nicht zu	Nicht genannt	Universität/Fachhochschule/Ingenieurschule/Polytechnikum	Privat Krankenversichert	Ja	Ja	Baden-Württemberg
743	1.075989971153641	70	weiblich	Sehr viel	Nein	Mittelmäßig	Ja	Trifft eher nicht zu	Trifft eher nicht zu	Trifft eher nicht zu	Trifft voll und ganz zu	Trifft eher zu	Genannt	Fachschule/Technikerschule/Meisterschule	Gesetzlich Krankenversichert	Ja	Ja	Baden-Württemberg
744	.5354535490216225	80	männlich	Mittelmäßig	Nein	Mittelmäßig	Nein	Trifft voll und ganz zu	Trifft überhaupt nicht zu	Trifft voll und ganz zu	Trifft überhaupt nicht zu	Trifft überhaupt nicht zu	Nicht genannt	Universität/Fachhochschule/Ingenieurschule/Polytechnikum	Gesetzlich Krankenversichert	Ja	Ja	Schleswig-Holstein
745	1.03220164721603	66	männlich	Sehr wenig	Nein	Eher gut	Ja	Trifft voll und ganz zu	Trifft voll und ganz zu	Trifft überhaupt nicht zu	Trifft überhaupt nicht zu	Trifft voll und ganz zu	Nicht genannt	Universität/Fachhochschule/Ingenieurschule/Polytechnikum	Privat Krankenversichert	Ja	Ja	Nordrhein-Westfalen
746	.7495880702059886	70	weiblich	Viel	Nein	Eher gut	Ja	Trifft voll und ganz zu	Trifft eher nicht zu	Trifft eher nicht zu	Trifft eher nicht zu	Trifft überhaupt nicht zu	Nicht genannt	Universität/Fachhochschule/Ingenieurschule/Polytechnikum	Gesetzlich Krankenversichert	Ja	Ja	Sachsen-Anhalt
747	1.00390338315856	69	weiblich	Viel	Nein	Eher schlecht	Ja	Trifft voll und ganz zu	Trifft überhaupt nicht zu	Trifft voll und ganz zu	Trifft voll und ganz zu	Trifft überhaupt nicht zu	Nicht genannt	Berufsschule/Lehre	Gesetzlich Krankenversichert	Nein	Ja	Bayern
748	.5266713083172239	83	weiblich	Sehr viel	Nein	Mittelmäßig	Ja	Trifft voll und ganz zu	Trifft überhaupt nicht zu	Trifft voll und ganz zu	Trifft eher nicht zu	Trifft überhaupt nicht zu	Nicht genannt	Berufsschule/Lehre	Gesetzlich Krankenversichert	Ja	Ja	Berlin
749	1.451803966768612	66	männlich	Wenig	Nein	Sehr gut	Nein	Trifft voll und ganz zu	Trifft überhaupt nicht zu	Trifft eher nicht zu	Trifft überhaupt nicht zu	Trifft überhaupt nicht zu	Genannt	Universität/Fachhochschule/Ingenieurschule/Polytechnikum	Gesetzlich Krankenversichert	Nein	Ja	Schleswig-Holstein
750	1.991741878493471	67	männlich	Mittelmäßig	Nein	Eher gut	Nein	Trifft voll und ganz zu	Trifft eher nicht zu	Trifft eher zu	Trifft eher nicht zu	Trifft überhaupt nicht zu	Genannt	Fachschule/Technikerschule/Meisterschule	Gesetzlich Krankenversichert	Ja	Ja	Niedersachsen
751	.7154216915942468	74	männlich	Mittelmäßig	Nein	Eher gut	Ja	Trifft eher zu	Trifft eher zu	Trifft überhaupt nicht zu	Trifft eher zu	Trifft überhaupt nicht zu	Genannt	Berufsschule/Lehre	Gesetzlich Krankenversichert	Ja	Ja	Sachsen
752	.5354535490216225	82	männlich	Wenig	Nein	Sehr gut	Ja	Trifft voll und ganz zu	Trifft eher nicht zu	Trifft voll und ganz zu	Trifft voll und ganz zu	Trifft überhaupt nicht zu	Nicht genannt	Universität/Fachhochschule/Ingenieurschule/Polytechnikum	Privat Krankenversichert	Ja	Ja	Schleswig-Holstein
753	1.308093741840858	75	männlich	Sehr wenig	Nein	Eher gut	Nein	Trifft voll und ganz zu	Trifft eher nicht zu	Trifft eher zu	Trifft überhaupt nicht zu	Trifft überhaupt nicht zu	Genannt	Universität/Fachhochschule/Ingenieurschule/Polytechnikum	Privat Krankenversichert	Ja	Ja	Nordrhein-Westfalen
754	.53657775194558	83	weiblich	Mittelmäßig	Nein	Mittelmäßig	Ja	Trifft eher nicht zu	Trifft eher nicht zu	Trifft eher zu	Trifft eher zu	Trifft überhaupt nicht zu	Nicht genannt	Berufsschule/Lehre	Gesetzlich Krankenversichert	Ja	Ja	Sachsen
755	1.009822146053583	68	weiblich	Sehr wenig	Nein	Eher gut	Nein	Trifft voll und ganz zu	Trifft überhaupt nicht zu	Trifft überhaupt nicht zu	Trifft überhaupt nicht zu	Trifft überhaupt nicht zu	Genannt	Berufsschule/Lehre	Gesetzlich Krankenversichert	Ja	Ja	Hessen
756	1.478758145481286	88	weiblich	Sehr viel	Nein	Sehr gut	Ja	Trifft überhaupt nicht zu	Trifft überhaupt nicht zu	Trifft voll und ganz zu	Trifft überhaupt nicht zu	Trifft überhaupt nicht zu	Nicht genannt	Universität/Fachhochschule/Ingenieurschule/Polytechnikum	Gesetzlich Krankenversichert	Nein	Ja	Sachsen-Anhalt
757	1.531650080662311	73	männlich	Wenig	Nein	Sehr gut	Nein	Trifft eher nicht zu	Trifft eher nicht zu	Trifft eher zu	Trifft eher zu	Trifft überhaupt nicht zu	Genannt	Universität/Fachhochschule/Ingenieurschule/Polytechnikum	Gesetzlich Krankenversichert	Ja	Ja	Nordrhein-Westfalen
758	.91992474940911	75	männlich	Wenig	Nein	Eher gut	Nein	Trifft voll und ganz zu	Trifft voll und ganz zu	Trifft eher zu	Trifft eher nicht zu	Trifft eher nicht zu	Genannt	Universität/Fachhochschule/Ingenieurschule/Polytechnikum	Gesetzlich Krankenversichert	Ja	Ja	Schleswig-Holstein
759	.5339433373073744	73	weiblich	Viel	Nein	Eher gut	Nein	Trifft eher zu	Wohnform nicht bekannt	Trifft eher zu	Trifft eher zu	Trifft überhaupt nicht zu	Nicht genannt	Keine Angabe	Keine Angabe	Nein	Ja	Berlin
760	.4938711811439676	72	weiblich	Mittelmäßig	Nein	Mittelmäßig	Nein	Trifft voll und ganz zu	Trifft eher nicht zu	Trifft überhaupt nicht zu	Trifft überhaupt nicht zu	Trifft überhaupt nicht zu	Nicht genannt	Fachschule/Technikerschule/Meisterschule	Gesetzlich Krankenversichert	Ja	Ja	Hamburg
761	.9493364940474058	78	weiblich	Sehr wenig	Nein	Eher gut	Nein	Trifft voll und ganz zu	Trifft überhaupt nicht zu	Trifft eher zu	Trifft eher nicht zu	Trifft überhaupt nicht zu	Nicht genannt	Berufsschule/Lehre	Gesetzlich Krankenversichert	Ja	Ja	Nordrhein-Westfalen
762	.4434276007545143	79	weiblich	Mittelmäßig	Nein	Eher schlecht	Ja	Trifft voll und ganz zu	Trifft überhaupt nicht zu	Trifft voll und ganz zu	Trifft überhaupt nicht zu	Trifft überhaupt nicht zu	Genannt	Fachschule/Technikerschule/Meisterschule	Gesetzlich Krankenversichert	Ja	Ja	Sachsen
763	1.370164645896373	83	männlich	Mittelmäßig	Nein	Mittelmäßig	Ja	Trifft voll und ganz zu	Trifft voll und ganz zu	Trifft voll und ganz zu	Trifft überhaupt nicht zu	Trifft überhaupt nicht zu	Genannt	Berufsschule/Lehre	Gesetzlich Krankenversichert	Ja	Ja	Bayern
764	.8541901746221124	79	weiblich	Viel	Nein	Eher gut	Ja	Trifft voll und ganz zu	Trifft eher nicht zu	Trifft eher zu	Trifft eher nicht zu	Trifft überhaupt nicht zu	Nicht genannt	Fachschule/Technikerschule/Meisterschule	Gesetzlich Krankenversichert	Ja	Ja	Bayern
765	.7022133827655939	73	männlich	Viel	Nein	Eher gut	Ja	Trifft voll und ganz zu	Trifft eher nicht zu	Trifft eher zu	Trifft eher nicht zu	Trifft überhaupt nicht zu	Genannt	Universität/Fachhochschule/Ingenieurschule/Polytechnikum	Gesetzlich Krankenversichert	Ja	Ja	Berlin
766	.8419298477671	78	männlich	Viel	Nein	Eher schlecht	Ja	Trifft eher zu	Trifft eher zu	Trifft eher zu	Trifft überhaupt nicht zu	Trifft überhaupt nicht zu	Genannt	Berufsschule/Lehre	Gesetzlich Krankenversichert	Ja	Ja	Sachsen-Anhalt
767	.91992474940911	76	männlich	Sehr wenig	Nein	Mittelmäßig	Nein	Trifft voll und ganz zu	Trifft voll und ganz zu	Trifft überhaupt nicht zu	Trifft überhaupt nicht zu	Trifft überhaupt nicht zu	Genannt	Berufsschule/Lehre	Gesetzlich Krankenversichert	Ja	Ja	Schleswig-Holstein
768	1.164623710865588	70	weiblich	Mittelmäßig	Nein	Eher gut	Ja	Trifft voll und ganz zu	Trifft überhaupt nicht zu	Trifft überhaupt nicht zu	Trifft überhaupt nicht zu	Trifft überhaupt nicht zu	Nicht genannt	Fachschule/Technikerschule/Meisterschule	Gesetzlich Krankenversichert	Nein	Ja	Nordrhein-Westfalen
769	.6820616360978616	86	weiblich	Sehr wenig	Nein	Eher gut	Ja	Trifft voll und ganz zu	Trifft überhaupt nicht zu	Trifft voll und ganz zu	Trifft eher nicht zu	Trifft überhaupt nicht zu	Nicht genannt	Universität/Fachhochschule/Ingenieurschule/Polytechnikum	Gesetzlich Krankenversichert	Ja	Ja	Thüringen
770	.7154216915942468	71	männlich	Wenig	Nein	Mittelmäßig	Nein	Trifft eher nicht zu	Trifft eher nicht zu	Trifft voll und ganz zu	Trifft voll und ganz zu	Trifft überhaupt nicht zu	Nicht genannt	Fachschule/Technikerschule/Meisterschule	Gesetzlich Krankenversichert	Ja	Ja	Sachsen
771	.4929088329058646	74	männlich	Viel	Nein	Sehr gut	Ja	Trifft voll und ganz zu	Trifft überhaupt nicht zu	Trifft voll und ganz zu	Trifft eher nicht zu	Trifft voll und ganz zu	Nicht genannt	Universität/Fachhochschule/Ingenieurschule/Polytechnikum	Gesetzlich Krankenversichert	Ja	Ja	Sachsen-Anhalt
772	.3609042633058541	77	männlich	Wenig	Nein	Mittelmäßig	Nein	Trifft eher nicht zu	Trifft eher nicht zu	Trifft eher zu	Trifft eher zu	Trifft überhaupt nicht zu	Nicht genannt	Universität/Fachhochschule/Ingenieurschule/Polytechnikum	Gesetzlich Krankenversichert	Ja	Ja	Brandenburg
773	1.148762145047124	86	weiblich	Wenig	Nein	Mittelmäßig	Nein	Trifft eher zu	Wohnform nicht bekannt	Trifft voll und ganz zu	Trifft überhaupt nicht zu	Trifft überhaupt nicht zu	Nicht genannt	Berufsschule/Lehre	Gesetzlich Krankenversichert	Nein	Ja	Nordrhein-Westfalen
774	2.329247421731177	70	weiblich	Sehr viel	Nein	Sehr gut	Ja	Trifft voll und ganz zu	Trifft eher nicht zu	Trifft eher zu	Trifft überhaupt nicht zu	Trifft überhaupt nicht zu	Genannt	Universität/Fachhochschule/Ingenieurschule/Polytechnikum	Privat Krankenversichert	Ja	Ja	Nordrhein-Westfalen
775	1.531650080662311	71	männlich	Sehr wenig	Nein	Sehr gut	Ja	Trifft voll und ganz zu	Trifft voll und ganz zu	Trifft eher zu	Trifft überhaupt nicht zu	Trifft überhaupt nicht zu	Genannt	Universität/Fachhochschule/Ingenieurschule/Polytechnikum	Gesetzlich Krankenversichert	Ja	Ja	Nordrhein-Westfalen
776	1.378141952894924	74	männlich	Wenig	Nein	Eher gut	Nein	Trifft eher zu	Trifft eher nicht zu	Trifft überhaupt nicht zu	Trifft überhaupt nicht zu	Trifft überhaupt nicht zu	Genannt	Universität/Fachhochschule/Ingenieurschule/Polytechnikum	Gesetzlich Krankenversichert	Ja	Nein	Bayern
777	.8493950316263497	77	weiblich	Wenig	Nein	Mittelmäßig	Ja	Trifft voll und ganz zu	Trifft überhaupt nicht zu	Trifft eher zu	Trifft voll und ganz zu	Trifft überhaupt nicht zu	Nicht genannt	Berufsschule/Lehre	Gesetzlich Krankenversichert	Ja	Ja	Rheinland-Pfalz
778	.8592262659389275	76	weiblich	Sehr viel	Ja	Mittelmäßig	Ja	Trifft voll und ganz zu	Trifft überhaupt nicht zu	Trifft eher nicht zu	Trifft eher nicht zu	Trifft überhaupt nicht zu	Nicht genannt	Berufsschule/Lehre	Gesetzlich Krankenversichert	Ja	Ja	Hessen
779	1.115725919642773	67	weiblich	Mittelmäßig	Nein	Sehr gut	Ja	Trifft voll und ganz zu	Trifft voll und ganz zu	Trifft überhaupt nicht zu	Trifft voll und ganz zu	Trifft überhaupt nicht zu	Nicht genannt	Berufsschule/Lehre	Gesetzlich Krankenversichert	Ja	Ja	Nordrhein-Westfalen
780	.6042706044957238	75	männlich	Sehr wenig	Nein	Mittelmäßig	Ja	Trifft voll und ganz zu	Trifft überhaupt nicht zu	Trifft voll und ganz zu	Trifft überhaupt nicht zu	Trifft eher zu	Nicht genannt	Fachschule/Technikerschule/Meisterschule	Gesetzlich Krankenversichert	Ja	Ja	Baden-Württemberg
781	1.042017872404761	72	weiblich	Sehr wenig	Nein	Mittelmäßig	Ja	Trifft eher nicht zu	Trifft überhaupt nicht zu	Trifft voll und ganz zu	Trifft voll und ganz zu	Trifft überhaupt nicht zu	Genannt	Universität/Fachhochschule/Ingenieurschule/Polytechnikum	Privat Krankenversichert	Ja	Ja	Rheinland-Pfalz
782	.7613920997033296	81	männlich	Sehr wenig	Nein	Sehr gut	Nein	Trifft voll und ganz zu	Trifft überhaupt nicht zu	Trifft voll und ganz zu	Trifft überhaupt nicht zu	Trifft überhaupt nicht zu	Nicht genannt	Berufsschule/Lehre	Gesetzlich Krankenversichert	Ja	Ja	Nordrhein-Westfalen
783	.7613920997033296	85	männlich	Viel	Nein	Mittelmäßig	Ja	Trifft voll und ganz zu	Trifft überhaupt nicht zu	Trifft voll und ganz zu	Trifft voll und ganz zu	Trifft eher nicht zu	Nicht genannt	Berufsschule/Lehre	Gesetzlich Krankenversichert	Nein	Ja	Nordrhein-Westfalen
784	.6110225164660438	76	weiblich	Sehr wenig	Nein	Sehr gut	Ja	Trifft voll und ganz zu	Trifft überhaupt nicht zu	Trifft voll und ganz zu	Trifft überhaupt nicht zu	Trifft überhaupt nicht zu	Nicht genannt	Berufsschule/Lehre	Gesetzlich Krankenversichert	Ja	Ja	Sachsen-Anhalt
785	.915922415487413	75	weiblich	Viel	Nein	Mittelmäßig	Ja	Trifft eher nicht zu	Trifft überhaupt nicht zu	Trifft voll und ganz zu	Trifft eher zu	Trifft überhaupt nicht zu	Nicht genannt	Berufsschule/Lehre	Gesetzlich Krankenversichert	Nein	Ja	Niedersachsen
786	1.148762145047124	87	weiblich	Sehr wenig	Nein	Eher gut	Nein	Trifft voll und ganz zu	Trifft überhaupt nicht zu	Trifft eher zu	Trifft eher nicht zu	Trifft überhaupt nicht zu	Nicht genannt	Berufsschule/Lehre	Gesetzlich Krankenversichert	Nein	Ja	Nordrhein-Westfalen
787	1.05407859972252	72	weiblich	Wenig	Nein	Sehr gut	Nein	Trifft voll und ganz zu	Trifft überhaupt nicht zu	Trifft überhaupt nicht zu	Trifft überhaupt nicht zu	Trifft überhaupt nicht zu	Nicht genannt	Ohne berufsbildenden Abschluss	Privat Krankenversichert	Nein	Ja	Hessen
788	.7112805082747192	86	männlich	Wenig	Ja	Eher gut	Nein	Trifft voll und ganz zu	Trifft voll und ganz zu	Trifft eher zu	Trifft eher zu	Trifft überhaupt nicht zu	Genannt	Universität/Fachhochschule/Ingenieurschule/Polytechnikum	Gesetzlich Krankenversichert	Ja	Ja	Sachsen
789	.6624468341591494	65	weiblich	Viel	Nein	Mittelmäßig	Ja	Trifft eher nicht zu	Trifft eher nicht zu	Trifft eher zu	Trifft eher nicht zu	Trifft überhaupt nicht zu	Nicht genannt	Universität/Fachhochschule/Ingenieurschule/Polytechnikum	Privat Krankenversichert	Ja	Ja	Thüringen
790	1.40689263966213	83	männlich	Wenig	Ja	Mittelmäßig	Nein	Trifft voll und ganz zu	Trifft voll und ganz zu	Trifft überhaupt nicht zu	Trifft voll und ganz zu	Trifft überhaupt nicht zu	Genannt	Universität/Fachhochschule/Ingenieurschule/Polytechnikum	Privat Krankenversichert	Ja	Ja	Baden-Württemberg
791	.9287502490520132	68	männlich	Mittelmäßig	Nein	Eher gut	Nein	Trifft eher zu	Trifft eher zu	Trifft überhaupt nicht zu	Trifft überhaupt nicht zu	Trifft überhaupt nicht zu	Nicht genannt	Berufsschule/Lehre	Gesetzlich Krankenversichert	Ja	Ja	Bayern
792	1.522784199406659	88	männlich	Sehr wenig	Nein	Mittelmäßig	Nein	Trifft voll und ganz zu	Trifft eher nicht zu	Trifft eher nicht zu	Trifft überhaupt nicht zu	Trifft überhaupt nicht zu	Genannt	Berufsschule/Lehre	Gesetzlich Krankenversichert	Ja	Ja	Nordrhein-Westfalen
793	1.164623710865588	71	weiblich	Sehr viel	Nein	Eher gut	Nein	Trifft eher zu	Trifft überhaupt nicht zu	Trifft eher zu	Trifft eher zu	Trifft überhaupt nicht zu	Nicht genannt	Universität/Fachhochschule/Ingenieurschule/Polytechnikum	Privat Krankenversichert	Ja	Ja	Nordrhein-Westfalen
794	.6852027583802647	72	männlich	Sehr wenig	Nein	Sehr gut	Ja	Trifft voll und ganz zu	Trifft überhaupt nicht zu	Trifft eher nicht zu	Trifft eher nicht zu	Weiß nicht	Nicht genannt	Universität/Fachhochschule/Ingenieurschule/Polytechnikum	Privat Krankenversichert	Nein	Ja	Rheinland-Pfalz
795	.6812364958712605	80	männlich	Viel	Nein	Mittelmäßig	Ja	Trifft voll und ganz zu	Trifft überhaupt nicht zu	Trifft voll und ganz zu	Trifft voll und ganz zu	Trifft überhaupt nicht zu	Nicht genannt	Fachschule/Technikerschule/Meisterschule	Gesetzlich Krankenversichert	Nein	Ja	Rheinland-Pfalz
796	.5211467912052199	66	weiblich	Viel	Nein	Eher gut	Ja	Trifft eher nicht zu	Trifft überhaupt nicht zu	Trifft eher zu	Trifft eher zu	Trifft überhaupt nicht zu	Nicht genannt	Berufsschule/Lehre	Gesetzlich Krankenversichert	Ja	Ja	Sachsen
797	.9642665225445469	68	männlich	Viel	Nein	Eher gut	Nein	Trifft eher zu	Trifft eher zu	Trifft eher nicht zu	Trifft eher zu	Trifft eher nicht zu	Genannt	Universität/Fachhochschule/Ingenieurschule/Polytechnikum	Privat Krankenversichert	Nein	Ja	Sachsen
798	2.064403294432061	69	männlich	Sehr viel	Nein	Eher gut	Ja	Trifft eher zu	Trifft voll und ganz zu	Trifft eher zu	Trifft eher zu	Trifft überhaupt nicht zu	Genannt	Fachschule/Technikerschule/Meisterschule	Gesetzlich Krankenversichert	Ja	Ja	Nordrhein-Westfalen
799	1.857500498104026	69	männlich	Wenig	Nein	Eher gut	Ja	Trifft voll und ganz zu	Trifft voll und ganz zu	Trifft voll und ganz zu	Trifft voll und ganz zu	Trifft überhaupt nicht zu	Genannt	Berufsschule/Lehre	Privat Krankenversichert	Ja	Ja	Bayern
800	.2998599167753027	77	männlich	Mittelmäßig	Nein	Sehr gut	Nein	Trifft überhaupt nicht zu	Trifft überhaupt nicht zu	Trifft überhaupt nicht zu	Trifft überhaupt nicht zu	Trifft überhaupt nicht zu	Nicht genannt	Universität/Fachhochschule/Ingenieurschule/Polytechnikum	Gesetzlich Krankenversichert	Ja	Ja	Berlin
801	.7613920997033296	81	männlich	Viel	Nein	Sehr gut	Ja	Trifft voll und ganz zu	Trifft eher nicht zu	Trifft überhaupt nicht zu	Trifft eher zu	Trifft überhaupt nicht zu	Genannt	Universität/Fachhochschule/Ingenieurschule/Polytechnikum	Gesetzlich Krankenversichert	Ja	Ja	Nordrhein-Westfalen
802	1.308093741840858	78	männlich	Mittelmäßig	Nein	Mittelmäßig	Nein	Trifft voll und ganz zu	Trifft voll und ganz zu	Trifft eher zu	Trifft überhaupt nicht zu	Trifft überhaupt nicht zu	Genannt	Fachschule/Technikerschule/Meisterschule	Gesetzlich Krankenversichert	Nein	Ja	Nordrhein-Westfalen
803	.8770871976202262	77	weiblich	Mittelmäßig	Nein	Eher gut	Ja	Trifft voll und ganz zu	Trifft überhaupt nicht zu	Trifft voll und ganz zu	Trifft eher zu	Trifft überhaupt nicht zu	Nicht genannt	Berufsschule/Lehre	Gesetzlich Krankenversichert	Ja	Ja	Baden-Württemberg
804	1.030813548523357	66	weiblich	Wenig	Nein	Eher schlecht	Ja	Trifft voll und ganz zu	Trifft eher zu	Trifft eher zu	Trifft eher zu	Trifft überhaupt nicht zu	Nicht genannt	Berufsschule/Lehre	Gesetzlich Krankenversichert	Ja	Nein	Baden-Württemberg
805	1.477740137831108	70	männlich	Viel	Nein	Eher gut	Ja	Trifft eher zu	Wohnform nicht bekannt	Trifft eher zu	Trifft eher zu	Trifft überhaupt nicht zu	Genannt	Universität/Fachhochschule/Ingenieurschule/Polytechnikum	Gesetzlich Krankenversichert	Ja	Ja	Niedersachsen
806	1.531650080662311	73	männlich	Mittelmäßig	Nein	Mittelmäßig	Nein	Trifft voll und ganz zu	Trifft eher nicht zu	Trifft eher zu	Trifft voll und ganz zu	Trifft überhaupt nicht zu	Nicht genannt	Universität/Fachhochschule/Ingenieurschule/Polytechnikum	Privat Krankenversichert	Nein	Ja	Nordrhein-Westfalen
807	1.370164645896373	80	männlich	Wenig	Nein	Eher gut	Nein	Trifft eher zu	Trifft eher nicht zu	Trifft eher zu	Trifft überhaupt nicht zu	Trifft überhaupt nicht zu	Genannt	Universität/Fachhochschule/Ingenieurschule/Polytechnikum	Privat Krankenversichert	Ja	Ja	Bayern
808	.9858176658117291	74	männlich	Sehr wenig	Nein	Eher gut	Nein	Trifft eher zu	Trifft voll und ganz zu	Trifft eher nicht zu	Trifft überhaupt nicht zu	Trifft überhaupt nicht zu	Genannt	Universität/Fachhochschule/Ingenieurschule/Polytechnikum	Privat Krankenversichert	Ja	Geburtsort gehörte zu Deutschland, nicht jetziges BRD Gebiet	Sachsen-Anhalt
809	.4520660290510669	80	männlich	Sehr viel	Nein	Sehr gut	Ja	Trifft voll und ganz zu	Trifft überhaupt nicht zu	Trifft voll und ganz zu	Trifft eher nicht zu	Trifft überhaupt nicht zu	Nicht genannt	Fachschule/Technikerschule/Meisterschule	Gesetzlich Krankenversichert	Ja	Nein	Thüringen
810	1.07315550389116	83	weiblich	Sehr viel	Nein	Mittelmäßig	Ja	Trifft eher nicht zu	Trifft überhaupt nicht zu	Trifft eher zu	Trifft eher zu	Trifft eher zu	Genannt	Fachschule/Technikerschule/Meisterschule	Gesetzlich Krankenversichert	Ja	Ja	Sachsen
811	.5884956644831874	75	männlich	Viel	Nein	Sehr gut	Nein	Trifft voll und ganz zu	Trifft eher zu	Trifft eher zu	Trifft eher zu	Trifft überhaupt nicht zu	Nicht genannt	Fachschule/Technikerschule/Meisterschule	Gesetzlich Krankenversichert	Ja	Ja	Bayern
812	.3228764897072986	91	männlich	Viel	Nein	Sehr gut	Ja	Trifft überhaupt nicht zu	Trifft überhaupt nicht zu	Trifft überhaupt nicht zu	Trifft überhaupt nicht zu	Wohnform nicht bekannt	Nicht genannt	Berufsschule/Lehre	Privat Krankenversichert	Ja	Ja	Hamburg
813	.4821332612722735	65	männlich	Wenig	Nein	Mittelmäßig	Nein	Trifft voll und ganz zu	Trifft eher nicht zu	Trifft eher nicht zu	Trifft eher nicht zu	Trifft überhaupt nicht zu	Nicht genannt	Universität/Fachhochschule/Ingenieurschule/Polytechnikum	Gesetzlich Krankenversichert	Ja	Ja	Sachsen
814	2.122671101025362	80	weiblich	Wenig	Nein	Sehr gut	Ja	Trifft eher nicht zu	Trifft eher nicht zu	Trifft eher nicht zu	Trifft eher zu	Trifft überhaupt nicht zu	Genannt	Ohne berufsbildenden Abschluss	Gesetzlich Krankenversichert	Ja	Nein	Baden-Württemberg
815	.5695707626386791	65	männlich	Wenig	Nein	Mittelmäßig	Ja	Trifft voll und ganz zu	Trifft eher nicht zu	Trifft eher zu	Trifft eher nicht zu	Trifft eher nicht zu	Nicht genannt	Fachschule/Technikerschule/Meisterschule	Gesetzlich Krankenversichert	Nein	Ja	Brandenburg
816	1.009822146053583	65	weiblich	Sehr wenig	Nein	Eher gut	Nein	Trifft überhaupt nicht zu	Trifft eher nicht zu	Trifft voll und ganz zu	Trifft eher zu	Trifft überhaupt nicht zu	Nicht genannt	Fachschule/Technikerschule/Meisterschule	Gesetzlich Krankenversichert	Ja	Ja	Hessen
817	1.857500498104026	69	männlich	Mittelmäßig	Nein	Mittelmäßig	Nein	Trifft eher nicht zu	Trifft eher nicht zu	Trifft eher zu	Trifft eher zu	Trifft überhaupt nicht zu	Genannt	Berufsschule/Lehre	Privat Krankenversichert	Ja	Ja	Bayern
818	1.039722600500328	80	weiblich	Wenig	Ja	Mittelmäßig	Nein	Trifft voll und ganz zu	Trifft überhaupt nicht zu	Trifft überhaupt nicht zu	Trifft überhaupt nicht zu	Trifft überhaupt nicht zu	Nicht genannt	Ohne berufsbildenden Abschluss	Gesetzlich Krankenversichert	Ja	Ja	Hessen
819	.8770871976202262	76	weiblich	Sehr viel	Nein	Mittelmäßig	Ja	Trifft eher zu	Trifft überhaupt nicht zu	Trifft eher nicht zu	Trifft eher zu	Trifft überhaupt nicht zu	Nicht genannt	Berufsschule/Lehre	Gesetzlich Krankenversichert	Ja	Ja	Baden-Württemberg
820	.5636554138984269	77	weiblich	Sehr viel	Nein	Sehr gut	Ja	Trifft voll und ganz zu	Trifft voll und ganz zu	Trifft voll und ganz zu	Trifft voll und ganz zu	Trifft überhaupt nicht zu	Nicht genannt	Universität/Fachhochschule/Ingenieurschule/Polytechnikum	Gesetzlich Krankenversichert	Ja	Ja	Thüringen
821	.6275761553443693	80	weiblich	Sehr viel	Nein	Mittelmäßig	Ja	Trifft überhaupt nicht zu	Trifft überhaupt nicht zu	Trifft überhaupt nicht zu	Trifft voll und ganz zu	Trifft eher zu	Nicht genannt	Fachschule/Technikerschule/Meisterschule	Gesetzlich Krankenversichert	Ja	Ja	Mecklenburg-Vorpommern
822	1.148762145047124	94	weiblich	Wenig	Nein	Eher gut	Ja	Trifft voll und ganz zu	Trifft überhaupt nicht zu	Trifft überhaupt nicht zu	Trifft überhaupt nicht zu	Trifft überhaupt nicht zu	Nicht genannt	Fachschule/Technikerschule/Meisterschule	Gesetzlich Krankenversichert	Ja	Ja	Nordrhein-Westfalen
823	.6676265686910763	77	weiblich	Viel	Nein	Sehr gut	Ja	Trifft voll und ganz zu	Trifft überhaupt nicht zu	Trifft eher nicht zu	Trifft überhaupt nicht zu	Trifft eher nicht zu	Nicht genannt	Ohne berufsbildenden Abschluss	Gesetzlich Krankenversichert	Ja	Ja	Schleswig-Holstein
824	1.033628585259123	83	weiblich	Mittelmäßig	Nein	Mittelmäßig	Ja	Trifft eher nicht zu	Trifft eher nicht zu	Trifft eher zu	Trifft eher zu	Trifft überhaupt nicht zu	Nicht genannt	Ohne berufsbildenden Abschluss	Gesetzlich Krankenversichert	Ja	Ja	Bayern
825	1.907291789186145	67	männlich	Wenig	Nein	Eher gut	Nein	Trifft voll und ganz zu	Trifft eher nicht zu	Trifft überhaupt nicht zu	Trifft eher nicht zu	Trifft überhaupt nicht zu	Genannt	Universität/Fachhochschule/Ingenieurschule/Polytechnikum	Gesetzlich Krankenversichert	Ja	Ja	Baden-Württemberg
826	.6275761553443693	89	weiblich	Mittelmäßig	Ja	Mittelmäßig	Ja	Trifft voll und ganz zu	Trifft überhaupt nicht zu	Trifft voll und ganz zu	Trifft überhaupt nicht zu	Trifft überhaupt nicht zu	Nicht genannt	Berufsschule/Lehre	Gesetzlich Krankenversichert	Ja	Ja	Mecklenburg-Vorpommern
827	1.009822146053583	65	weiblich	Mittelmäßig	Nein	Eher gut	Ja	Trifft eher nicht zu	Trifft überhaupt nicht zu	Trifft eher nicht zu	Trifft eher nicht zu	Trifft überhaupt nicht zu	Nicht genannt	Berufsschule/Lehre	Gesetzlich Krankenversichert	Nein	Ja	Hessen
828	.6890709764474619	71	männlich	Mittelmäßig	Nein	Sehr gut	Nein	Trifft voll und ganz zu	Trifft eher nicht zu	Trifft eher nicht zu	Trifft überhaupt nicht zu	Trifft überhaupt nicht zu	Nicht genannt	Berufsschule/Lehre	Privat Krankenversichert	Ja	Ja	Bayern
829	.9493364940474058	76	weiblich	Sehr wenig	Nein	Mittelmäßig	Nein	Trifft voll und ganz zu	Trifft eher nicht zu	Weiß nicht	Trifft eher nicht zu	Trifft überhaupt nicht zu	Nicht genannt	Berufsschule/Lehre	Gesetzlich Krankenversichert	Ja	Ja	Nordrhein-Westfalen
830	1.708380349244225	79	weiblich	Mittelmäßig	Nein	Mittelmäßig	Nein	Trifft voll und ganz zu	Trifft eher nicht zu	Trifft eher nicht zu	Trifft eher zu	Trifft überhaupt nicht zu	Genannt	Berufsschule/Lehre	Gesetzlich Krankenversichert	Ja	Ja	Bayern
831	.91992474940911	75	männlich	weiß nicht	Nein	Weiß nicht	Nein	Trifft voll und ganz zu	Trifft eher nicht zu	Trifft eher nicht zu	Trifft eher nicht zu	Trifft überhaupt nicht zu	Genannt	Universität/Fachhochschule/Ingenieurschule/Polytechnikum	Gesetzlich Krankenversichert	Ja	Ja	Schleswig-Holstein
832	1.00390338315856	69	weiblich	Mittelmäßig	Nein	Mittelmäßig	Ja	Trifft voll und ganz zu	Trifft voll und ganz zu	Trifft eher nicht zu	Trifft voll und ganz zu	Trifft überhaupt nicht zu	Nicht genannt	Berufsschule/Lehre	Gesetzlich Krankenversichert	Ja	Nein	Bayern
833	2.064403294432061	68	männlich	Mittelmäßig	Nein	Eher gut	Ja	Trifft voll und ganz zu	Trifft voll und ganz zu	Trifft eher zu	Trifft eher nicht zu	Trifft überhaupt nicht zu	Genannt	Berufsschule/Lehre	Gesetzlich Krankenversichert	Ja	Ja	Nordrhein-Westfalen
834	.8592262659389275	75	weiblich	Wenig	Nein	Eher gut	Ja	Trifft überhaupt nicht zu	Trifft überhaupt nicht zu	Trifft voll und ganz zu	Trifft eher nicht zu	Trifft überhaupt nicht zu	Nicht genannt	Universität/Fachhochschule/Ingenieurschule/Polytechnikum	Gesetzlich Krankenversichert	Ja	Nein	Hessen
835	1.907291789186145	67	männlich	Sehr wenig	Nein	Eher schlecht	Ja	Trifft voll und ganz zu	Trifft überhaupt nicht zu	Trifft eher zu	Trifft eher zu	Trifft eher nicht zu	Genannt	Universität/Fachhochschule/Ingenieurschule/Polytechnikum	Gesetzlich Krankenversichert	Ja	Ja	Baden-Württemberg
836	.9958709392467356	65	männlich	Sehr viel	Nein	Eher gut	Ja	Trifft voll und ganz zu	Trifft voll und ganz zu	Trifft eher zu	Trifft eher nicht zu	Weiß nicht	Nicht genannt	Berufsschule/Lehre	Gesetzlich Krankenversichert	Ja	Ja	Niedersachsen
837	.8541901746221124	75	weiblich	Mittelmäßig	Nein	Mittelmäßig	Ja	Trifft eher zu	Trifft eher nicht zu	Trifft eher zu	Trifft eher nicht zu	Trifft überhaupt nicht zu	Nicht genannt	Berufsschule/Lehre	Gesetzlich Krankenversichert	Ja	Ja	Bayern
838	1.308093741840858	76	männlich	Mittelmäßig	Nein	Eher gut	Nein	Trifft voll und ganz zu	Trifft eher nicht zu	Trifft eher nicht zu	Trifft überhaupt nicht zu	Trifft überhaupt nicht zu	Genannt	Fachschule/Technikerschule/Meisterschule	Gesetzlich Krankenversichert	Ja	Ja	Nordrhein-Westfalen
839	1.075989971153641	72	weiblich	Mittelmäßig	Nein	Sehr gut	Ja	Trifft voll und ganz zu	Trifft eher zu	Trifft überhaupt nicht zu	Trifft eher nicht zu	Trifft überhaupt nicht zu	Nicht genannt	Keine Angabe	Keine Angabe	Keine Angabe	Keine Angabe	Baden-Württemberg
840	.9958709392467356	65	männlich	Viel	Nein	Sehr gut	Nein	Trifft voll und ganz zu	Trifft eher zu	Trifft eher zu	Trifft überhaupt nicht zu	Trifft eher zu	Nicht genannt	Universität/Fachhochschule/Ingenieurschule/Polytechnikum	Privat Krankenversichert	Ja	Ja	Niedersachsen
841	.5439865644364019	71	weiblich	Viel	Nein	Eher schlecht	Ja	Trifft voll und ganz zu	Trifft überhaupt nicht zu	Trifft eher nicht zu	Trifft überhaupt nicht zu	Trifft überhaupt nicht zu	Nicht genannt	Fachschule/Technikerschule/Meisterschule	Gesetzlich Krankenversichert	Ja	Ja	Sachsen
842	.4434276007545143	77	weiblich	Wenig	Nein	Eher gut	Nein	Trifft eher zu	Trifft eher zu	Trifft eher nicht zu	Trifft überhaupt nicht zu	Trifft überhaupt nicht zu	Nicht genannt	Universität/Fachhochschule/Ingenieurschule/Polytechnikum	Gesetzlich Krankenversichert	Ja	Ja	Sachsen
843	1.183930575035783	75	männlich	Viel	Nein	Mittelmäßig	Nein	Trifft überhaupt nicht zu	Trifft überhaupt nicht zu	Trifft voll und ganz zu	Trifft überhaupt nicht zu	Trifft überhaupt nicht zu	Genannt	Universität/Fachhochschule/Ingenieurschule/Polytechnikum	Gesetzlich Krankenversichert	Nein	Ja	Hessen
844	.6156596093996298	66	weiblich	Mittelmäßig	Nein	Sehr gut	Ja	Trifft voll und ganz zu	Trifft voll und ganz zu	Trifft eher zu	Trifft eher zu	Trifft eher zu	Nicht genannt	Berufsschule/Lehre	Gesetzlich Krankenversichert	Ja	Ja	Brandenburg
845	.8770871976202262	75	weiblich	Sehr wenig	Nein	Eher gut	Nein	Trifft überhaupt nicht zu	Trifft überhaupt nicht zu	Trifft voll und ganz zu	Trifft voll und ganz zu	Trifft überhaupt nicht zu	Nicht genannt	Fachschule/Technikerschule/Meisterschule	Gesetzlich Krankenversichert	Nein	Nein	Baden-Württemberg
846	.4434276007545143	79	weiblich	Sehr wenig	Nein	Eher gut	Nein	Trifft voll und ganz zu	Trifft voll und ganz zu	Trifft überhaupt nicht zu	Trifft überhaupt nicht zu	Trifft überhaupt nicht zu	Nicht genannt	Berufsschule/Lehre	Gesetzlich Krankenversichert	Ja	Ja	Sachsen
847	1.123632104189031	71	weiblich	Sehr wenig	Nein	Eher gut	Ja	Trifft voll und ganz zu	Trifft überhaupt nicht zu	Trifft eher zu	Trifft eher zu	Weiß nicht	Nicht genannt	Fachschule/Technikerschule/Meisterschule	Gesetzlich Krankenversichert	Ja	Ja	Niedersachsen
848	.8402751149733985	85	männlich	Mittelmäßig	Nein	Mittelmäßig	Nein	Trifft eher zu	Trifft eher nicht zu	Trifft eher zu	Trifft eher zu	Trifft überhaupt nicht zu	Genannt	Berufsschule/Lehre	Gesetzlich Krankenversichert	Ja	Ja	Brandenburg
849	.915922415487413	75	weiblich	Sehr wenig	Nein	Eher gut	Nein	Trifft voll und ganz zu	Trifft eher nicht zu	Trifft überhaupt nicht zu	Trifft eher nicht zu	Trifft überhaupt nicht zu	Nicht genannt	Berufsschule/Lehre	Gesetzlich Krankenversichert	Ja	Ja	Niedersachsen
850	.4871449139621536	85	weiblich	Sehr wenig	Nein	Mittelmäßig	Nein	Trifft eher nicht zu	Trifft eher nicht zu	Trifft voll und ganz zu	Trifft eher nicht zu	Trifft überhaupt nicht zu	Nicht genannt	Berufsschule/Lehre	Gesetzlich Krankenversichert	Ja	Ja	Hamburg
851	1.21905650545048	67	weiblich	Wenig	Nein	Eher gut	Nein	Trifft voll und ganz zu	Trifft eher nicht zu	Trifft eher zu	Trifft überhaupt nicht zu	Trifft überhaupt nicht zu	Genannt	Universität/Fachhochschule/Ingenieurschule/Polytechnikum	Gesetzlich Krankenversichert	Ja	Ja	Mecklenburg-Vorpommern
852	1.037257276680081	78	weiblich	Sehr wenig	Nein	Mittelmäßig	Ja	Trifft voll und ganz zu	Trifft eher nicht zu	Trifft eher nicht zu	Trifft eher nicht zu	Trifft überhaupt nicht zu	Genannt	Berufsschule/Lehre	Gesetzlich Krankenversichert	Ja	Ja	Mecklenburg-Vorpommern
853	1.898672988094812	79	weiblich	Sehr viel	Nein	Eher gut	Ja	Trifft voll und ganz zu	Trifft eher zu	Trifft überhaupt nicht zu	Trifft überhaupt nicht zu	Trifft überhaupt nicht zu	Genannt	Berufsschule/Lehre	Gesetzlich Krankenversichert	Ja	Ja	Nordrhein-Westfalen
854	1.907291789186145	68	männlich	Sehr viel	Ja	Sehr gut	Nein	Trifft voll und ganz zu	Trifft voll und ganz zu	Trifft voll und ganz zu	Trifft überhaupt nicht zu	Trifft überhaupt nicht zu	Genannt	Universität/Fachhochschule/Ingenieurschule/Polytechnikum	Privat Krankenversichert	Ja	Ja	Baden-Württemberg
855	3.475315457148092	73	männlich	Sehr wenig	Nein	Sehr gut	Nein	Trifft voll und ganz zu	Trifft überhaupt nicht zu	Trifft voll und ganz zu	Trifft überhaupt nicht zu	Trifft voll und ganz zu	Genannt	Universität/Fachhochschule/Ingenieurschule/Polytechnikum	Gesetzlich Krankenversichert	Ja	Nein	Bremen
856	1.415083782627466	70	männlich	Mittelmäßig	Nein	Mittelmäßig	Ja	Trifft voll und ganz zu	Trifft überhaupt nicht zu	Trifft überhaupt nicht zu	Trifft eher nicht zu	Trifft überhaupt nicht zu	Genannt	Berufsschule/Lehre	Gesetzlich Krankenversichert	Ja	Ja	Baden-Württemberg
857	.6275761553443693	89	weiblich	Sehr wenig	Ja	Sehr schlecht	Ja	Trifft voll und ganz zu	Trifft überhaupt nicht zu	Trifft eher nicht zu	Trifft eher nicht zu	Trifft überhaupt nicht zu	Nicht genannt	Berufsschule/Lehre	Gesetzlich Krankenversichert	Ja	Ja	Mecklenburg-Vorpommern
858	2.061627097046715	66	weiblich	Mittelmäßig	Nein	Mittelmäßig	Nein	Trifft voll und ganz zu	Trifft voll und ganz zu	Trifft voll und ganz zu	Trifft überhaupt nicht zu	Trifft überhaupt nicht zu	Genannt	Fachschule/Technikerschule/Meisterschule	Gesetzlich Krankenversichert	Nein	Ja	Baden-Württemberg
859	.9493364940474058	77	weiblich	Sehr viel	Nein	Eher schlecht	Ja	Trifft voll und ganz zu	Trifft eher nicht zu	Trifft eher nicht zu	Trifft eher nicht zu	Trifft überhaupt nicht zu	Nicht genannt	Fachschule/Technikerschule/Meisterschule	Gesetzlich Krankenversichert	Ja	Ja	Nordrhein-Westfalen
860	.6890709764474619	72	männlich	Sehr wenig	Nein	Sehr gut	Nein	Trifft voll und ganz zu	Trifft voll und ganz zu	Weiß nicht	Trifft überhaupt nicht zu	Trifft überhaupt nicht zu	Nicht genannt	Fachschule/Technikerschule/Meisterschule	Gesetzlich Krankenversichert	Ja	Ja	Bayern
861	.5439865644364019	72	weiblich	Wenig	Nein	Eher gut	Ja	Trifft voll und ganz zu	Trifft überhaupt nicht zu	Trifft überhaupt nicht zu	Trifft eher nicht zu	Trifft überhaupt nicht zu	Nicht genannt	Universität/Fachhochschule/Ingenieurschule/Polytechnikum	Gesetzlich Krankenversichert	Ja	Ja	Sachsen
862	1.061335550512681	88	weiblich	Mittelmäßig	Nein	Mittelmäßig	Nein	Trifft voll und ganz zu	Trifft überhaupt nicht zu	Trifft eher nicht zu	Trifft überhaupt nicht zu	Trifft eher nicht zu	Nicht genannt	Berufsschule/Lehre	Gesetzlich Krankenversichert	Ja	Ja	Baden-Württemberg
863	.5238456190935958	77	weiblich	Mittelmäßig	Nein	Eher gut	Ja	Trifft voll und ganz zu	Trifft voll und ganz zu	Trifft eher zu	Trifft eher zu	Trifft überhaupt nicht zu	Nicht genannt	Fachschule/Technikerschule/Meisterschule	Gesetzlich Krankenversichert	Ja	Ja	Brandenburg
864	.53657775194558	80	weiblich	Sehr viel	Ja	Eher schlecht	Ja	Trifft voll und ganz zu	Trifft voll und ganz zu	Trifft überhaupt nicht zu	Trifft überhaupt nicht zu	Trifft eher zu	Nicht genannt	Berufsschule/Lehre	Gesetzlich Krankenversichert	Nein	Nein	Sachsen
865	.8868552015090285	77	weiblich	Mittelmäßig	Nein	Sehr gut	Ja	Trifft voll und ganz zu	Trifft eher zu	Trifft eher nicht zu	Weiß nicht	Trifft überhaupt nicht zu	Genannt	Fachschule/Technikerschule/Meisterschule	Gesetzlich Krankenversichert	Ja	Ja	Sachsen
866	1.308093741840858	76	männlich	Sehr wenig	Nein	Eher gut	Ja	Trifft eher zu	Trifft eher zu	Trifft eher nicht zu	Trifft eher zu	Trifft eher nicht zu	Genannt	Fachschule/Technikerschule/Meisterschule	Gesetzlich Krankenversichert	Ja	Ja	Nordrhein-Westfalen
867	1.531650080662311	74	männlich	Viel	Nein	Mittelmäßig	Ja	Trifft voll und ganz zu	Trifft eher nicht zu	Trifft voll und ganz zu	Trifft voll und ganz zu	Trifft überhaupt nicht zu	Genannt	Universität/Fachhochschule/Ingenieurschule/Polytechnikum	Gesetzlich Krankenversichert	Ja	Ja	Nordrhein-Westfalen
868	1.477740137831108	72	männlich	Sehr wenig	Nein	Eher gut	Nein	Trifft eher nicht zu	Trifft eher nicht zu	Trifft eher zu	Trifft eher nicht zu	Trifft eher nicht zu	Genannt	Berufsschule/Lehre	Gesetzlich Krankenversichert	Ja	Ja	Niedersachsen
869	1.522784199406659	84	männlich	Viel	Nein	Mittelmäßig	Nein	Trifft voll und ganz zu	Trifft überhaupt nicht zu	Trifft voll und ganz zu	Trifft eher zu	Trifft überhaupt nicht zu	Genannt	Universität/Fachhochschule/Ingenieurschule/Polytechnikum	Privat Krankenversichert	Ja	Ja	Nordrhein-Westfalen
870	.6275761553443693	87	weiblich	Mittelmäßig	Ja	Mittelmäßig	Ja	Trifft voll und ganz zu	Trifft voll und ganz zu	Trifft eher nicht zu	Trifft eher zu	Trifft überhaupt nicht zu	Nicht genannt	Universität/Fachhochschule/Ingenieurschule/Polytechnikum	Gesetzlich Krankenversichert	Ja	Ja	Mecklenburg-Vorpommern
871	1.698790063252699	78	weiblich	Wenig	Nein	Mittelmäßig	Ja	Trifft voll und ganz zu	Trifft eher zu	Trifft eher zu	Trifft überhaupt nicht zu	Trifft überhaupt nicht zu	Genannt	Berufsschule/Lehre	Gesetzlich Krankenversichert	Ja	Ja	Rheinland-Pfalz
872	1.108328822614	81	weiblich	Wenig	Nein	Eher gut	Nein	Trifft eher zu	Trifft überhaupt nicht zu	Trifft eher zu	Trifft eher zu	Trifft überhaupt nicht zu	Nicht genannt	Berufsschule/Lehre	Gesetzlich Krankenversichert	Ja	Ja	Niedersachsen
873	.4434276007545143	78	weiblich	Viel	Nein	Mittelmäßig	Ja	Trifft voll und ganz zu	Trifft voll und ganz zu	Trifft überhaupt nicht zu	Trifft überhaupt nicht zu	Trifft überhaupt nicht zu	Genannt	Berufsschule/Lehre	Gesetzlich Krankenversichert	Ja	Ja	Sachsen
874	1.183930575035783	76	männlich	Wenig	Nein	Mittelmäßig	Ja	Trifft eher zu	Trifft eher zu	Trifft eher zu	Trifft eher nicht zu	Trifft überhaupt nicht zu	Genannt	Fachschule/Technikerschule/Meisterschule	Gesetzlich Krankenversichert	Ja	Ja	Hessen
875	.8541901746221124	75	weiblich	Sehr viel	Nein	Eher gut	Ja	Trifft voll und ganz zu	Trifft überhaupt nicht zu	Trifft voll und ganz zu	Trifft voll und ganz zu	Trifft überhaupt nicht zu	Nicht genannt	Ohne berufsbildenden Abschluss	Gesetzlich Krankenversichert	Nein	Ja	Bayern
876	2.064403294432061	68	männlich	Viel	Nein	Eher gut	Ja	Trifft eher zu	Trifft überhaupt nicht zu	Trifft eher nicht zu	Trifft eher nicht zu	Trifft eher nicht zu	Genannt	Universität/Fachhochschule/Ingenieurschule/Polytechnikum	Privat Krankenversichert	Ja	Ja	Nordrhein-Westfalen
877	1.148762145047124	80	weiblich	Viel	Nein	Eher gut	Nein	Trifft überhaupt nicht zu	Trifft voll und ganz zu	Trifft überhaupt nicht zu	Trifft überhaupt nicht zu	Trifft überhaupt nicht zu	Nicht genannt	Ohne berufsbildenden Abschluss	Gesetzlich Krankenversichert	Ja	Ja	Nordrhein-Westfalen
878	1.076455383047872	68	weiblich	Viel	Nein	Mittelmäßig	Ja	Trifft eher zu	Trifft überhaupt nicht zu	Trifft eher zu	Trifft eher zu	Trifft überhaupt nicht zu	Genannt	Berufsschule/Lehre	Gesetzlich Krankenversichert	Ja	Ja	Niedersachsen
879	1.868451855784556	69	männlich	Wenig	Nein	Mittelmäßig	Nein	Trifft eher zu	Trifft eher zu	Trifft eher nicht zu	Trifft eher nicht zu	Trifft überhaupt nicht zu	Genannt	Universität/Fachhochschule/Ingenieurschule/Polytechnikum	Gesetzlich Krankenversichert	Ja	Nein	Hessen
880	1.030813548523357	65	weiblich	Sehr viel	Nein	Sehr gut	Ja	Trifft voll und ganz zu	Trifft voll und ganz zu	Trifft überhaupt nicht zu	Trifft überhaupt nicht zu	Trifft überhaupt nicht zu	Nicht genannt	Fachschule/Technikerschule/Meisterschule	Gesetzlich Krankenversichert	Ja	Ja	Baden-Württemberg
881	.5636554138984269	75	weiblich	Mittelmäßig	Nein	Eher gut	Ja	Trifft voll und ganz zu	Trifft überhaupt nicht zu	Trifft eher zu	Trifft überhaupt nicht zu	Trifft überhaupt nicht zu	Nicht genannt	Universität/Fachhochschule/Ingenieurschule/Polytechnikum	Gesetzlich Krankenversichert	Nein	Ja	Thüringen
882	1.148762145047124	80	weiblich	Sehr viel	Nein	Eher schlecht	Nein	Trifft voll und ganz zu	Trifft überhaupt nicht zu	Trifft überhaupt nicht zu	Trifft überhaupt nicht zu	Trifft überhaupt nicht zu	Nicht genannt	Berufsschule/Lehre	Gesetzlich Krankenversichert	Ja	Ja	Nordrhein-Westfalen
883	.9041320581021338	80	männlich	Sehr wenig	Nein	Sehr gut	Nein	Trifft voll und ganz zu	Trifft eher zu	Trifft eher nicht zu	Trifft eher zu	Trifft überhaupt nicht zu	Genannt	Universität/Fachhochschule/Ingenieurschule/Polytechnikum	Gesetzlich Krankenversichert	Ja	Ja	Thüringen
884	1.148762145047124	84	weiblich	Viel	Nein	Mittelmäßig	Ja	Trifft voll und ganz zu	Trifft überhaupt nicht zu	Trifft eher zu	Trifft eher zu	Trifft überhaupt nicht zu	Nicht genannt	Ohne berufsbildenden Abschluss	Gesetzlich Krankenversichert	Ja	Ja	Nordrhein-Westfalen
885	.8541901746221124	77	weiblich	Sehr wenig	Nein	Eher gut	Nein	Trifft eher zu	Trifft eher nicht zu	Weiß nicht	Trifft eher zu	Trifft überhaupt nicht zu	Nicht genannt	Berufsschule/Lehre	Gesetzlich Krankenversichert	Ja	Nein	Bayern
886	.7393790727406432	84	weiblich	Sehr wenig	Nein	Eher schlecht	Ja	Trifft voll und ganz zu	Trifft überhaupt nicht zu	Trifft überhaupt nicht zu	Trifft überhaupt nicht zu	Trifft überhaupt nicht zu	Nicht genannt	Berufsschule/Lehre	Gesetzlich Krankenversichert	Ja	Ja	Sachsen-Anhalt
887	.53657775194558	81	weiblich	Sehr viel	Nein	Sehr schlecht	Nein	Trifft eher nicht zu	Trifft überhaupt nicht zu	Trifft eher nicht zu	Trifft voll und ganz zu	Trifft überhaupt nicht zu	Nicht genannt	Berufsschule/Lehre	Gesetzlich Krankenversichert	Ja	Nein	Sachsen
888	1.477740137831108	74	männlich	Mittelmäßig	Nein	Sehr gut	Nein	Trifft eher zu	Trifft überhaupt nicht zu	Trifft voll und ganz zu	Trifft eher zu	Trifft überhaupt nicht zu	Nicht genannt	Universität/Fachhochschule/Ingenieurschule/Polytechnikum	Privat Krankenversichert	Nein	Ja	Niedersachsen
889	1.164623710865588	72	weiblich	Sehr viel	Ja	Eher schlecht	Ja	Trifft eher zu	Trifft eher zu	Trifft eher zu	Trifft eher zu	Trifft überhaupt nicht zu	Genannt	Berufsschule/Lehre	Gesetzlich Krankenversichert	Ja	Ja	Nordrhein-Westfalen
890	1.03220164721603	69	männlich	Sehr viel	Nein	Mittelmäßig	Ja	Trifft voll und ganz zu	Trifft eher zu	Trifft voll und ganz zu	Trifft eher nicht zu	Trifft überhaupt nicht zu	Nicht genannt	Universität/Fachhochschule/Ingenieurschule/Polytechnikum	Gesetzlich Krankenversichert	Ja	Geburtsort gehörte zu Deutschland, nicht jetziges BRD Gebiet	Nordrhein-Westfalen
891	1.04790044119346	70	weiblich	Mittelmäßig	Nein	Eher gut	Nein	Trifft eher nicht zu	Trifft überhaupt nicht zu	Trifft überhaupt nicht zu	Trifft eher zu	Trifft überhaupt nicht zu	Nicht genannt	Berufsschule/Lehre	Gesetzlich Krankenversichert	Ja	Ja	Bayern
892	.4434276007545143	79	weiblich	Sehr wenig	Nein	Mittelmäßig	Ja	Trifft eher zu	Trifft eher nicht zu	Trifft eher zu	Trifft überhaupt nicht zu	Trifft überhaupt nicht zu	Nicht genannt	Universität/Fachhochschule/Ingenieurschule/Polytechnikum	Gesetzlich Krankenversichert	Ja	Ja	Sachsen
893	.6362414308646425	73	weiblich	Mittelmäßig	Nein	Mittelmäßig	Ja	Trifft voll und ganz zu	Trifft überhaupt nicht zu	Trifft überhaupt nicht zu	Trifft überhaupt nicht zu	Trifft überhaupt nicht zu	Nicht genannt	Fachschule/Technikerschule/Meisterschule	Gesetzlich Krankenversichert	Ja	Ja	Mecklenburg-Vorpommern
894	1.148762145047124	87	weiblich	Sehr wenig	Nein	Eher gut	Nein	Trifft voll und ganz zu	Trifft eher zu	Trifft voll und ganz zu	Trifft überhaupt nicht zu	Trifft überhaupt nicht zu	Nicht genannt	Universität/Fachhochschule/Ingenieurschule/Polytechnikum	Gesetzlich Krankenversichert	Ja	Ja	Nordrhein-Westfalen
895	.490055654338789	80	männlich	Sehr wenig	Ja	Mittelmäßig	Nein	Trifft voll und ganz zu	Trifft überhaupt nicht zu	Trifft überhaupt nicht zu	Trifft überhaupt nicht zu	Trifft überhaupt nicht zu	Nicht genannt	Berufsschule/Lehre	Gesetzlich Krankenversichert	Ja	Ja	Sachsen-Anhalt
896	1.027826133980614	90	weiblich	Sehr viel	Nein	Eher gut	Ja	Trifft voll und ganz zu	Trifft eher nicht zu	Trifft eher nicht zu	Trifft überhaupt nicht zu	Trifft überhaupt nicht zu	Nicht genannt	Berufsschule/Lehre	Gesetzlich Krankenversichert	Ja	Ja	Rheinland-Pfalz
897	.6338890591868975	87	weiblich	Sehr wenig	Nein	Sehr gut	Nein	Trifft voll und ganz zu	Trifft voll und ganz zu	Trifft voll und ganz zu	Trifft voll und ganz zu	Trifft überhaupt nicht zu	Nicht genannt	Fachschule/Technikerschule/Meisterschule	Gesetzlich Krankenversichert	Ja	Ja	Brandenburg
898	1.030813548523357	65	weiblich	Sehr viel	Nein	Eher gut	Nein	Trifft eher zu	Trifft überhaupt nicht zu	Trifft eher zu	Trifft voll und ganz zu	Trifft überhaupt nicht zu	Nicht genannt	Fachschule/Technikerschule/Meisterschule	Gesetzlich Krankenversichert	Nein	Ja	Baden-Württemberg
899	.53657775194558	89	weiblich	Mittelmäßig	Nein	Mittelmäßig	Ja	Trifft voll und ganz zu	Trifft überhaupt nicht zu	Trifft eher nicht zu	Trifft eher nicht zu	Trifft überhaupt nicht zu	Nicht genannt	Fachschule/Technikerschule/Meisterschule	Gesetzlich Krankenversichert	Ja	Ja	Sachsen
900	.8493950316263497	77	weiblich	Mittelmäßig	Nein	Eher gut	Ja	Trifft voll und ganz zu	Trifft überhaupt nicht zu	Trifft eher zu	Trifft eher zu	Trifft überhaupt nicht zu	Genannt	Berufsschule/Lehre	Privat Krankenversichert	Ja	Ja	Rheinland-Pfalz
901	.5354535490216225	83	männlich	Wenig	Nein	Mittelmäßig	Ja	Trifft voll und ganz zu	Trifft überhaupt nicht zu	Trifft überhaupt nicht zu	Trifft überhaupt nicht zu	Trifft überhaupt nicht zu	Nicht genannt	Berufsschule/Lehre	Gesetzlich Krankenversichert	Ja	Ja	Schleswig-Holstein
902	.5919652875178917	75	männlich	Sehr wenig	Nein	Sehr gut	Nein	Weiß nicht	Trifft überhaupt nicht zu	Trifft eher nicht zu	Trifft überhaupt nicht zu	Weiß nicht	Nicht genannt	Universität/Fachhochschule/Ingenieurschule/Polytechnikum	Gesetzlich Krankenversichert	Nein	Ja	Hessen
903	.7766625681182677	75	männlich	Mittelmäßig	Nein	Eher gut	Nein	Trifft voll und ganz zu	Trifft voll und ganz zu	Trifft eher zu	Trifft eher zu	Trifft überhaupt nicht zu	Genannt	Universität/Fachhochschule/Ingenieurschule/Polytechnikum	Gesetzlich Krankenversichert	Ja	Ja	Thüringen
904	.6338890591868975	83	weiblich	Sehr viel	Nein	Eher gut	Ja	Trifft voll und ganz zu	Trifft überhaupt nicht zu	Trifft überhaupt nicht zu	Trifft überhaupt nicht zu	Trifft überhaupt nicht zu	Nicht genannt	Berufsschule/Lehre	Gesetzlich Krankenversichert	Ja	Ja	Brandenburg
905	1.075989971153641	71	weiblich	Viel	Nein	Eher gut	Ja	Trifft voll und ganz zu	Trifft eher zu	Trifft eher nicht zu	Trifft eher nicht zu	Trifft überhaupt nicht zu	Nicht genannt	Berufsschule/Lehre	Gesetzlich Krankenversichert	Ja	Ja	Baden-Württemberg
906	.53657775194558	80	weiblich	Mittelmäßig	Nein	Mittelmäßig	Ja	Trifft eher zu	Trifft eher nicht zu	Trifft voll und ganz zu	Trifft voll und ganz zu	Trifft überhaupt nicht zu	Nicht genannt	Fachschule/Technikerschule/Meisterschule	Gesetzlich Krankenversichert	Ja	Ja	Sachsen
907	1.477740137831108	72	männlich	Mittelmäßig	Nein	Mittelmäßig	Ja	Trifft voll und ganz zu	Trifft voll und ganz zu	Trifft eher zu	Trifft eher nicht zu	Trifft überhaupt nicht zu	Genannt	Universität/Fachhochschule/Ingenieurschule/Polytechnikum	Privat Krankenversichert	Ja	Ja	Niedersachsen
908	.6643571082929844	65	männlich	Sehr wenig	Nein	Eher gut	Nein	Trifft voll und ganz zu	Trifft voll und ganz zu	Trifft überhaupt nicht zu	Trifft überhaupt nicht zu	Trifft überhaupt nicht zu	Genannt	Fachschule/Technikerschule/Meisterschule	Gesetzlich Krankenversichert	Ja	Ja	Sachsen-Anhalt
909	.7766625681182677	76	männlich	Viel	Nein	Mittelmäßig	Nein	Trifft voll und ganz zu	Trifft eher zu	Trifft eher zu	Trifft eher zu	Trifft überhaupt nicht zu	Genannt	Fachschule/Technikerschule/Meisterschule	Gesetzlich Krankenversichert	Ja	Ja	Thüringen
910	2.231451839285546	66	weiblich	weiß nicht	Nein	Sehr gut	Nein	Weiß nicht	Trifft überhaupt nicht zu	Trifft überhaupt nicht zu	Trifft voll und ganz zu	Trifft überhaupt nicht zu	Genannt	Berufsschule/Lehre	Gesetzlich Krankenversichert	Ja	Ja	Nordrhein-Westfalen
911	.3490743275464574	81	männlich	Sehr wenig	Nein	Mittelmäßig	Nein	Trifft voll und ganz zu	Trifft überhaupt nicht zu	Trifft eher nicht zu	Trifft überhaupt nicht zu	Trifft überhaupt nicht zu	Nicht genannt	Berufsschule/Lehre	Gesetzlich Krankenversichert	Ja	Ja	Berlin
912	.5439865644364019	70	weiblich	Sehr viel	Nein	Mittelmäßig	Ja	Trifft eher zu	Trifft eher nicht zu	Trifft eher zu	Trifft eher nicht zu	Trifft überhaupt nicht zu	Nicht genannt	Fachschule/Technikerschule/Meisterschule	Gesetzlich Krankenversichert	Ja	Ja	Sachsen
913	2.231451839285546	67	weiblich	Mittelmäßig	Nein	Eher gut	Nein	Trifft eher zu	Trifft eher zu	Trifft eher nicht zu	Trifft eher nicht zu	Trifft überhaupt nicht zu	Genannt	Berufsschule/Lehre	Gesetzlich Krankenversichert	Ja	Ja	Nordrhein-Westfalen
914	1.386267132659937	72	männlich	Mittelmäßig	Nein	Eher gut	Nein	Trifft voll und ganz zu	Trifft voll und ganz zu	Trifft eher nicht zu	Trifft eher zu	Trifft überhaupt nicht zu	Genannt	Universität/Fachhochschule/Ingenieurschule/Polytechnikum	Gesetzlich Krankenversichert	Ja	Ja	Hessen
915	.7613920997033296	91	männlich	Wenig	Ja	Mittelmäßig	Ja	Trifft voll und ganz zu	Trifft überhaupt nicht zu	Trifft eher zu	Trifft eher nicht zu	Trifft überhaupt nicht zu	Nicht genannt	Berufsschule/Lehre	Gesetzlich Krankenversichert	Ja	Ja	Nordrhein-Westfalen
916	.6457529794145972	83	männlich	Mittelmäßig	Nein	Eher gut	Nein	Trifft überhaupt nicht zu	Trifft voll und ganz zu	Trifft eher nicht zu	Trifft überhaupt nicht zu	Trifft überhaupt nicht zu	Genannt	Berufsschule/Lehre	Gesetzlich Krankenversichert	Ja	Ja	Hamburg
917	.8402751149733985	80	männlich	Mittelmäßig	Nein	Mittelmäßig	Nein	Trifft eher zu	Trifft eher nicht zu	Trifft voll und ganz zu	Trifft eher nicht zu	Trifft überhaupt nicht zu	Genannt	Universität/Fachhochschule/Ingenieurschule/Polytechnikum	Gesetzlich Krankenversichert	Ja	Ja	Brandenburg
918	.9493364940474058	79	weiblich	Sehr viel	Nein	Eher gut	Ja	Trifft voll und ganz zu	Trifft voll und ganz zu	Trifft eher nicht zu	Trifft überhaupt nicht zu	Trifft überhaupt nicht zu	Nicht genannt	Berufsschule/Lehre	Gesetzlich Krankenversichert	Ja	Ja	Nordrhein-Westfalen
919	1.123632104189031	71	weiblich	Mittelmäßig	Nein	Mittelmäßig	Ja	Trifft voll und ganz zu	Trifft eher zu	Trifft überhaupt nicht zu	Trifft überhaupt nicht zu	Trifft überhaupt nicht zu	Nicht genannt	Ohne berufsbildenden Abschluss	Gesetzlich Krankenversichert	Ja	Ja	Niedersachsen
920	1.030813548523357	66	weiblich	Mittelmäßig	Nein	Mittelmäßig	Nein	Trifft voll und ganz zu	Trifft überhaupt nicht zu	Wohnform nicht bekannt	Weiß nicht	Wohnform nicht bekannt	Nicht genannt	Fachschule/Technikerschule/Meisterschule	Gesetzlich Krankenversichert	Ja	Ja	Baden-Württemberg
921	.4352409204193644	77	weiblich	Mittelmäßig	Ja	Eher gut	Ja	Trifft voll und ganz zu	Trifft überhaupt nicht zu	Trifft eher zu	Trifft überhaupt nicht zu	Trifft überhaupt nicht zu	Nicht genannt	Fachschule/Technikerschule/Meisterschule	Gesetzlich Krankenversichert	Ja	Geburtsort gehörte zu Deutschland, nicht jetziges BRD Gebiet	Berlin
922	1.030813548523357	67	weiblich	Mittelmäßig	Nein	Eher gut	Ja	Trifft eher zu	Trifft überhaupt nicht zu	Trifft eher zu	Trifft eher zu	Trifft überhaupt nicht zu	Nicht genannt	Berufsschule/Lehre	Gesetzlich Krankenversichert	Ja	Ja	Baden-Württemberg
923	.8078738507883738	82	weiblich	Sehr viel	Nein	Eher schlecht	Ja	Trifft eher zu	Trifft überhaupt nicht zu	Trifft voll und ganz zu	Trifft voll und ganz zu	Trifft überhaupt nicht zu	Nicht genannt	Universität/Fachhochschule/Ingenieurschule/Polytechnikum	Gesetzlich Krankenversichert	Ja	Nein	Schleswig-Holstein
924	.5439865644364019	73	weiblich	Sehr viel	Nein	Eher gut	Nein	Trifft voll und ganz zu	Trifft überhaupt nicht zu	Trifft überhaupt nicht zu	Weiß nicht	Trifft überhaupt nicht zu	Nicht genannt	Ohne berufsbildenden Abschluss	Gesetzlich Krankenversichert	Ja	Ja	Sachsen
925	1.907291789186145	69	männlich	Wenig	Nein	Eher gut	Nein	Trifft eher zu	Trifft eher zu	Trifft eher nicht zu	Trifft überhaupt nicht zu	Trifft überhaupt nicht zu	Genannt	Universität/Fachhochschule/Ingenieurschule/Polytechnikum	Privat Krankenversichert	Ja	Ja	Baden-Württemberg
926	.7393790727406432	80	weiblich	Sehr wenig	Nein	Eher gut	Nein	Trifft überhaupt nicht zu	Trifft voll und ganz zu	Trifft überhaupt nicht zu	Trifft überhaupt nicht zu	Trifft überhaupt nicht zu	Nicht genannt	Berufsschule/Lehre	Gesetzlich Krankenversichert	Ja	Ja	Sachsen-Anhalt
927	1.030813548523357	65	weiblich	Sehr viel	Nein	Mittelmäßig	Ja	Trifft voll und ganz zu	Weiß nicht	Trifft eher zu	Trifft eher zu	Trifft überhaupt nicht zu	Nicht genannt	Berufsschule/Lehre	Gesetzlich Krankenversichert	Ja	Ja	Baden-Württemberg
928	1.386267132659937	73	männlich	Wenig	Nein	Sehr schlecht	Nein	Trifft voll und ganz zu	Trifft überhaupt nicht zu	Trifft überhaupt nicht zu	Trifft überhaupt nicht zu	Trifft eher zu	Genannt	Fachschule/Technikerschule/Meisterschule	Privat Krankenversichert	Ja	Ja	Hessen
929	.53657775194558	82	weiblich	Mittelmäßig	Nein	Mittelmäßig	Nein	Trifft voll und ganz zu	Trifft überhaupt nicht zu	Trifft überhaupt nicht zu	Trifft eher nicht zu	Trifft überhaupt nicht zu	Nicht genannt	Fachschule/Technikerschule/Meisterschule	Gesetzlich Krankenversichert	Ja	Ja	Sachsen
930	.8592262659389275	79	weiblich	Mittelmäßig	Nein	Eher gut	Nein	Trifft voll und ganz zu	Trifft überhaupt nicht zu	Trifft eher zu	Trifft überhaupt nicht zu	Trifft überhaupt nicht zu	Nicht genannt	Berufsschule/Lehre	Gesetzlich Krankenversichert	Ja	Ja	Hessen
931	1.469186311631423	81	männlich	Mittelmäßig	Nein	Mittelmäßig	Ja	Trifft voll und ganz zu	Trifft überhaupt nicht zu	Trifft eher zu	Trifft überhaupt nicht zu	Trifft überhaupt nicht zu	Genannt	Universität/Fachhochschule/Ingenieurschule/Polytechnikum	Gesetzlich Krankenversichert	Ja	Ja	Niedersachsen
932	1.164623710865588	73	weiblich	Sehr viel	Nein	Eher gut	Ja	Trifft eher zu	Trifft überhaupt nicht zu	Trifft voll und ganz zu	Trifft überhaupt nicht zu	Trifft überhaupt nicht zu	Genannt	Berufsschule/Lehre	Gesetzlich Krankenversichert	Ja	Ja	Nordrhein-Westfalen
933	1.03220164721603	67	männlich	Mittelmäßig	Nein	Eher gut	Nein	Trifft eher zu	Trifft überhaupt nicht zu	Trifft eher zu	Trifft eher nicht zu	Trifft überhaupt nicht zu	Nicht genannt	Berufsschule/Lehre	Gesetzlich Krankenversichert	Nein	Ja	Nordrhein-Westfalen
934	.91992474940911	75	männlich	Sehr wenig	Nein	Eher gut	Nein	Trifft voll und ganz zu	Trifft überhaupt nicht zu	Trifft überhaupt nicht zu	Trifft überhaupt nicht zu	Trifft überhaupt nicht zu	Genannt	Fachschule/Technikerschule/Meisterschule	Gesetzlich Krankenversichert	Ja	Ja	Schleswig-Holstein
935	1.857500498104026	67	männlich	Sehr wenig	Nein	Sehr gut	Nein	Trifft voll und ganz zu	Trifft voll und ganz zu	Trifft überhaupt nicht zu	Trifft überhaupt nicht zu	Trifft überhaupt nicht zu	Genannt	Berufsschule/Lehre	Privat Krankenversichert	Ja	Ja	Bayern
936	2.064403294432061	69	männlich	Mittelmäßig	Nein	Mittelmäßig	Nein	Trifft eher zu	Trifft eher nicht zu	Trifft eher zu	Trifft voll und ganz zu	Trifft überhaupt nicht zu	Genannt	Berufsschule/Lehre	Gesetzlich Krankenversichert	Ja	Ja	Nordrhein-Westfalen
937	1.123632104189031	70	weiblich	Viel	Nein	Eher gut	Nein	Trifft voll und ganz zu	Trifft überhaupt nicht zu	Trifft voll und ganz zu	Trifft eher nicht zu	Trifft überhaupt nicht zu	Nicht genannt	Universität/Fachhochschule/Ingenieurschule/Polytechnikum	Privat Krankenversichert	Ja	Nein	Niedersachsen
938	.7388700689155542	74	männlich	Wenig	Nein	Sehr gut	Nein	Trifft voll und ganz zu	Trifft überhaupt nicht zu	Trifft voll und ganz zu	Trifft eher zu	Trifft überhaupt nicht zu	Nicht genannt	Berufsschule/Lehre	Gesetzlich Krankenversichert	Nein	Ja	Niedersachsen
939	.9536458945930726	66	männlich	Mittelmäßig	Nein	Sehr gut	Nein	Trifft eher nicht zu	Trifft überhaupt nicht zu	Trifft eher zu	Trifft überhaupt nicht zu	Trifft überhaupt nicht zu	Nicht genannt	Fachschule/Technikerschule/Meisterschule	Gesetzlich Krankenversichert	Ja	Ja	Baden-Württemberg
940	.53657775194558	84	weiblich	Wenig	Nein	Eher gut	Ja	Trifft voll und ganz zu	Trifft überhaupt nicht zu	Trifft überhaupt nicht zu	Trifft überhaupt nicht zu	Trifft überhaupt nicht zu	Nicht genannt	Berufsschule/Lehre	Gesetzlich Krankenversichert	Nein	Ja	Sachsen
941	.9858176658117291	73	männlich	Wenig	Nein	Mittelmäßig	Nein	Trifft eher zu	Trifft eher zu	Trifft eher nicht zu	Trifft überhaupt nicht zu	Trifft überhaupt nicht zu	Genannt	Fachschule/Technikerschule/Meisterschule	Gesetzlich Krankenversichert	Ja	Ja	Sachsen-Anhalt
942	.3883312840591339	76	männlich	Sehr wenig	Nein	Mittelmäßig	Ja	Trifft voll und ganz zu	Trifft überhaupt nicht zu	Trifft voll und ganz zu	Trifft voll und ganz zu	Trifft überhaupt nicht zu	Nicht genannt	Fachschule/Technikerschule/Meisterschule	Gesetzlich Krankenversichert	Ja	Ja	Thüringen
943	.5636554138984269	78	weiblich	Mittelmäßig	Nein	Eher gut	Ja	Trifft voll und ganz zu	Trifft eher zu	Trifft überhaupt nicht zu	Trifft überhaupt nicht zu	Trifft überhaupt nicht zu	Nicht genannt	Fachschule/Technikerschule/Meisterschule	Gesetzlich Krankenversichert	Ja	Ja	Thüringen
944	.6931335663299683	73	männlich	Wenig	Nein	Eher schlecht	Nein	Trifft voll und ganz zu	Trifft eher zu	Trifft eher zu	Trifft eher zu	Trifft eher zu	Nicht genannt	Berufsschule/Lehre	Gesetzlich Krankenversichert	Ja	Ja	Hessen
945	.3511066913827969	73	männlich	Sehr viel	Nein	Mittelmäßig	Nein	Trifft überhaupt nicht zu	Trifft überhaupt nicht zu	Trifft eher nicht zu	Trifft eher zu	Trifft überhaupt nicht zu	Nicht genannt	Berufsschule/Lehre	Gesetzlich Krankenversichert	Ja	Ja	Berlin
946	2.231451839285546	69	weiblich	Wenig	Nein	Mittelmäßig	Nein	Trifft voll und ganz zu	Trifft überhaupt nicht zu	Trifft eher nicht zu	Trifft voll und ganz zu	Trifft überhaupt nicht zu	Genannt	Berufsschule/Lehre	Gesetzlich Krankenversichert	Ja	Ja	Nordrhein-Westfalen
947	.6850823229481864	80	männlich	Wenig	Nein	Eher gut	Ja	Trifft voll und ganz zu	Trifft voll und ganz zu	Trifft überhaupt nicht zu	Trifft überhaupt nicht zu	Trifft überhaupt nicht zu	Nicht genannt	Fachschule/Technikerschule/Meisterschule	Privat Krankenversichert	Nein	Ja	Bayern
948	.6914792214351394	74	weiblich	Viel	Nein	Eher gut	Nein	Trifft voll und ganz zu	Trifft eher nicht zu	Trifft voll und ganz zu	Trifft überhaupt nicht zu	Trifft überhaupt nicht zu	Nicht genannt	Universität/Fachhochschule/Ingenieurschule/Polytechnikum	Gesetzlich Krankenversichert	Ja	Ja	Thüringen
949	1.023050476297845	68	weiblich	Sehr wenig	Nein	Sehr gut	Ja	Trifft voll und ganz zu	Trifft eher nicht zu	Trifft eher zu	Trifft überhaupt nicht zu	Trifft eher zu	Genannt	Fachschule/Technikerschule/Meisterschule	Gesetzlich Krankenversichert	Ja	Ja	Berlin
950	1.027826133980614	81	weiblich	Sehr wenig	Nein	Sehr gut	Ja	Trifft voll und ganz zu	Trifft überhaupt nicht zu	Trifft eher zu	Trifft überhaupt nicht zu	Trifft überhaupt nicht zu	Nicht genannt	Fachschule/Technikerschule/Meisterschule	Gesetzlich Krankenversichert	Ja	Ja	Rheinland-Pfalz
951	.5186286383400403	75	weiblich	Mittelmäßig	Nein	Mittelmäßig	Ja	Trifft voll und ganz zu	Trifft überhaupt nicht zu	Trifft eher zu	Trifft voll und ganz zu	Trifft überhaupt nicht zu	Nicht genannt	Fachschule/Technikerschule/Meisterschule	Gesetzlich Krankenversichert	Ja	Ja	Mecklenburg-Vorpommern
952	.8592262659389275	77	weiblich	Sehr viel	Nein	Mittelmäßig	Ja	Trifft voll und ganz zu	Trifft eher zu	Trifft eher nicht zu	Trifft eher zu	Trifft überhaupt nicht zu	Nicht genannt	Fachschule/Technikerschule/Meisterschule	Privat Krankenversichert	Ja	Ja	Hessen
953	1.451803966768612	66	männlich	Sehr viel	Ja	Sehr gut	Nein	Trifft voll und ganz zu	Trifft eher zu	Trifft überhaupt nicht zu	Trifft überhaupt nicht zu	Trifft überhaupt nicht zu	Genannt	Berufsschule/Lehre	Gesetzlich Krankenversichert	Ja	Ja	Schleswig-Holstein
954	1.370405516760529	70	männlich	Mittelmäßig	Nein	Eher gut	Nein	Trifft eher zu	Trifft eher nicht zu	Trifft eher nicht zu	Trifft eher nicht zu	Trifft überhaupt nicht zu	Genannt	Berufsschule/Lehre	Gesetzlich Krankenversichert	Ja	Nein	Rheinland-Pfalz
955	1.176991328966375	76	männlich	Sehr viel	Ja	Mittelmäßig	Nein	Trifft voll und ganz zu	Trifft voll und ganz zu	Trifft eher nicht zu	Trifft eher nicht zu	Trifft überhaupt nicht zu	Genannt	Fachschule/Technikerschule/Meisterschule	Gesetzlich Krankenversichert	Nein	Ja	Bayern
956	.7846409276388816	67	weiblich	Sehr viel	Nein	Eher gut	Nein	Trifft eher nicht zu	Trifft überhaupt nicht zu	Trifft eher zu	Trifft eher nicht zu	Trifft überhaupt nicht zu	Nicht genannt	Berufsschule/Lehre	Gesetzlich Krankenversichert	Ja	Ja	Schleswig-Holstein
957	.8770871976202262	77	weiblich	Viel	Nein	Mittelmäßig	Ja	Trifft voll und ganz zu	Trifft voll und ganz zu	Weiß nicht	Trifft überhaupt nicht zu	Trifft voll und ganz zu	Nicht genannt	Fachschule/Technikerschule/Meisterschule	Gesetzlich Krankenversichert	Ja	Nein	Baden-Württemberg
958	.5919652875178917	76	männlich	Sehr wenig	Nein	Eher gut	Nein	Trifft voll und ganz zu	Trifft überhaupt nicht zu	Trifft eher zu	Trifft überhaupt nicht zu	Trifft überhaupt nicht zu	Nicht genannt	Berufsschule/Lehre	Gesetzlich Krankenversichert	Nein	Ja	Hessen
959	1.170384086346588	78	männlich	Sehr viel	Nein	Sehr gut	Ja	Trifft voll und ganz zu	Trifft eher zu	Trifft überhaupt nicht zu	Trifft überhaupt nicht zu	Trifft überhaupt nicht zu	Genannt	Universität/Fachhochschule/Ingenieurschule/Polytechnikum	Privat Krankenversichert	Ja	Ja	Rheinland-Pfalz
960	1.176991328966375	78	männlich	Viel	Nein	Mittelmäßig	Nein	Trifft voll und ganz zu	Trifft überhaupt nicht zu	Trifft eher zu	Trifft überhaupt nicht zu	Trifft überhaupt nicht zu	Genannt	Universität/Fachhochschule/Ingenieurschule/Polytechnikum	Gesetzlich Krankenversichert	Ja	Ja	Bayern
961	1.108328822614	90	weiblich	Viel	Nein	Mittelmäßig	Nein	Trifft voll und ganz zu	Trifft überhaupt nicht zu	Trifft voll und ganz zu	Trifft voll und ganz zu	Trifft überhaupt nicht zu	Nicht genannt	Ohne berufsbildenden Abschluss	Gesetzlich Krankenversichert	Nein	Geburtsort gehörte zu Deutschland, nicht jetziges BRD Gebiet	Niedersachsen
962	1.075989971153641	70	weiblich	Sehr viel	Nein	Eher gut	Ja	Trifft voll und ganz zu	Trifft überhaupt nicht zu	Trifft eher zu	Trifft eher nicht zu	Trifft überhaupt nicht zu	Nicht genannt	Berufsschule/Lehre	Gesetzlich Krankenversichert	Nein	Ja	Baden-Württemberg
963	.5115252381489224	65	weiblich	Sehr viel	Nein	Eher gut	Ja	Trifft eher nicht zu	Trifft überhaupt nicht zu	Trifft voll und ganz zu	Trifft eher zu	Trifft überhaupt nicht zu	Nicht genannt	Fachschule/Technikerschule/Meisterschule	Privat Krankenversichert	Ja	Ja	Berlin
964	1.07315550389116	90	weiblich	Wenig	Nein	Eher schlecht	Nein	Trifft voll und ganz zu	Trifft voll und ganz zu	Weiß nicht	Weiß nicht	Trifft überhaupt nicht zu	Genannt	Ohne berufsbildenden Abschluss	Gesetzlich Krankenversichert	Ja	Ja	Sachsen
965	.4025763267946865	79	weiblich	Mittelmäßig	Nein	Mittelmäßig	Ja	Trifft eher zu	Trifft überhaupt nicht zu	Weiß nicht	Trifft überhaupt nicht zu	Trifft eher nicht zu	Nicht genannt	Berufsschule/Lehre	Gesetzlich Krankenversichert	Nein	Ja	Hamburg
966	1.176991328966375	77	männlich	weiß nicht	Weiß nicht	Eher gut	Nein	Trifft voll und ganz zu	Trifft voll und ganz zu	Trifft eher zu	Trifft eher zu	Trifft eher zu	Genannt	Keine Angabe	Privat Krankenversichert	Nein	Ja	Bayern
967	.3577108457971234	72	männlich	Sehr wenig	Nein	Eher gut	Nein	Trifft voll und ganz zu	Trifft überhaupt nicht zu	Trifft eher nicht zu	Trifft eher zu	Trifft überhaupt nicht zu	Nicht genannt	Fachschule/Technikerschule/Meisterschule	Gesetzlich Krankenversichert	Ja	Ja	Sachsen
968	.4520660290510669	80	männlich	Sehr wenig	Nein	Eher gut	Ja	Weiß nicht	Trifft überhaupt nicht zu	Trifft eher zu	Weiß nicht	Trifft überhaupt nicht zu	Nicht genannt	Berufsschule/Lehre	Gesetzlich Krankenversichert	Ja	Ja	Thüringen
969	.3577108457971234	72	männlich	Viel	Nein	Sehr gut	Ja	Trifft voll und ganz zu	Trifft voll und ganz zu	Trifft voll und ganz zu	Trifft überhaupt nicht zu	Trifft überhaupt nicht zu	Nicht genannt	Fachschule/Technikerschule/Meisterschule	Gesetzlich Krankenversichert	Nein	Ja	Sachsen
970	.6310261889347629	79	männlich	Wenig	Nein	Mittelmäßig	Ja	Trifft voll und ganz zu	Trifft voll und ganz zu	Trifft eher zu	Trifft eher zu	Trifft überhaupt nicht zu	Nicht genannt	Berufsschule/Lehre	Gesetzlich Krankenversichert	Ja	Ja	Niedersachsen
971	1.04790044119346	70	weiblich	Sehr wenig	Nein	Eher gut	Nein	Trifft eher nicht zu	Trifft überhaupt nicht zu	Trifft überhaupt nicht zu	Trifft voll und ganz zu	Trifft voll und ganz zu	Nicht genannt	Fachschule/Technikerschule/Meisterschule	Gesetzlich Krankenversichert	Nein	Ja	Bayern
972	1.087973128872804	72	weiblich	Wenig	Nein	Mittelmäßig	Nein	Trifft voll und ganz zu	Trifft überhaupt nicht zu	Trifft eher zu	Trifft eher nicht zu	Weiß nicht	Genannt	Universität/Fachhochschule/Ingenieurschule/Polytechnikum	Gesetzlich Krankenversichert	Ja	Ja	Sachsen
973	1.831844830974826	77	weiblich	Mittelmäßig	Nein	Mittelmäßig	Nein	Trifft voll und ganz zu	Trifft überhaupt nicht zu	Trifft voll und ganz zu	Trifft voll und ganz zu	Trifft eher zu	Genannt	Berufsschule/Lehre	Gesetzlich Krankenversichert	Nein	Ja	Niedersachsen
974	1.115725919642773	67	weiblich	Viel	Nein	Mittelmäßig	Ja	Trifft voll und ganz zu	Trifft überhaupt nicht zu	Trifft eher zu	Trifft eher zu	Trifft überhaupt nicht zu	Nicht genannt	Berufsschule/Lehre	Gesetzlich Krankenversichert	Nein	Ja	Nordrhein-Westfalen
975	.4871449139621536	80	weiblich	Wenig	Nein	Sehr gut	Nein	Trifft voll und ganz zu	Trifft eher nicht zu	Trifft überhaupt nicht zu	Trifft überhaupt nicht zu	Trifft überhaupt nicht zu	Nicht genannt	Berufsschule/Lehre	Gesetzlich Krankenversichert	Ja	Ja	Hamburg
976	.915922415487413	78	weiblich	Sehr wenig	Nein	Mittelmäßig	Nein	Trifft überhaupt nicht zu	Trifft überhaupt nicht zu	Trifft voll und ganz zu	Trifft voll und ganz zu	Trifft überhaupt nicht zu	Nicht genannt	Berufsschule/Lehre	Gesetzlich Krankenversichert	Ja	Ja	Niedersachsen
977	1.039722600500328	81	weiblich	Sehr wenig	Nein	Eher gut	Nein	Trifft voll und ganz zu	Trifft überhaupt nicht zu	Trifft überhaupt nicht zu	Trifft überhaupt nicht zu	Trifft überhaupt nicht zu	Nicht genannt	Berufsschule/Lehre	Gesetzlich Krankenversichert	Ja	Ja	Hessen
978	.5339433373073744	70	weiblich	Sehr wenig	Nein	Mittelmäßig	Nein	Trifft eher zu	Trifft eher nicht zu	Trifft eher zu	Trifft eher zu	Trifft überhaupt nicht zu	Nicht genannt	Berufsschule/Lehre	Gesetzlich Krankenversichert	Nein	Ja	Berlin
979	1.108328822614	82	weiblich	Sehr viel	Nein	Eher gut	Ja	Trifft voll und ganz zu	Trifft überhaupt nicht zu	Trifft überhaupt nicht zu	Trifft überhaupt nicht zu	Trifft überhaupt nicht zu	Nicht genannt	Universität/Fachhochschule/Ingenieurschule/Polytechnikum	Gesetzlich Krankenversichert	Ja	Ja	Niedersachsen
980	.8770871976202262	78	weiblich	Sehr wenig	Nein	Eher gut	Nein	Trifft voll und ganz zu	Trifft überhaupt nicht zu	Trifft voll und ganz zu	Weiß nicht	Trifft überhaupt nicht zu	Nicht genannt	Berufsschule/Lehre	Gesetzlich Krankenversichert	Ja	Ja	Baden-Württemberg
981	.3055001430701988	79	männlich	Sehr wenig	Nein	Mittelmäßig	Ja	Trifft voll und ganz zu	Trifft eher nicht zu	Trifft überhaupt nicht zu	Trifft überhaupt nicht zu	Trifft überhaupt nicht zu	Nicht genannt	Fachschule/Technikerschule/Meisterschule	Gesetzlich Krankenversichert	Ja	Ja	Sachsen
982	.9287502490520132	68	männlich	Wenig	Nein	Sehr gut	Ja	Trifft voll und ganz zu	Trifft überhaupt nicht zu	Trifft überhaupt nicht zu	Trifft überhaupt nicht zu	Trifft überhaupt nicht zu	Genannt	Fachschule/Technikerschule/Meisterschule	Gesetzlich Krankenversichert	Ja	Ja	Bayern
983	1.033628585259123	93	weiblich	Sehr wenig	Nein	Sehr gut	Ja	Trifft überhaupt nicht zu	Trifft voll und ganz zu	Trifft überhaupt nicht zu	Trifft überhaupt nicht zu	Trifft überhaupt nicht zu	Nicht genannt	Ohne berufsbildenden Abschluss	Gesetzlich Krankenversichert	Ja	Ja	Bayern
984	.6962578498884844	77	weiblich	Mittelmäßig	Nein	Mittelmäßig	Nein	Trifft voll und ganz zu	Trifft überhaupt nicht zu	Trifft voll und ganz zu	Trifft überhaupt nicht zu	Trifft überhaupt nicht zu	Nicht genannt	Berufsschule/Lehre	Gesetzlich Krankenversichert	Ja	Ja	Saarland
985	.6890709764474619	74	männlich	Viel	Nein	Eher schlecht	Ja	Trifft voll und ganz zu	Trifft eher nicht zu	Trifft eher zu	Trifft eher nicht zu	Trifft überhaupt nicht zu	Nicht genannt	Berufsschule/Lehre	Gesetzlich Krankenversichert	Ja	Ja	Bayern
986	1.477740137831108	73	männlich	Mittelmäßig	Nein	Mittelmäßig	Nein	Trifft überhaupt nicht zu	Trifft überhaupt nicht zu	Trifft überhaupt nicht zu	Trifft voll und ganz zu	Trifft überhaupt nicht zu	Genannt	Berufsschule/Lehre	Gesetzlich Krankenversichert	Ja	Ja	Niedersachsen
987	.53657775194558	96	weiblich	Viel	Ja	Eher schlecht	Ja	Trifft voll und ganz zu	Trifft überhaupt nicht zu	Trifft eher nicht zu	Trifft eher nicht zu	Trifft überhaupt nicht zu	Nicht genannt	Ohne berufsbildenden Abschluss	Gesetzlich Krankenversichert	Ja	Ja	Sachsen
988	1.04790044119346	73	weiblich	Sehr wenig	Nein	Sehr gut	Nein	Trifft eher zu	Trifft eher zu	Trifft voll und ganz zu	Trifft überhaupt nicht zu	Trifft überhaupt nicht zu	Nicht genannt	Universität/Fachhochschule/Ingenieurschule/Polytechnikum	Gesetzlich Krankenversichert	Ja	Ja	Bayern
989	.4434276007545143	78	weiblich	Mittelmäßig	Nein	Mittelmäßig	Ja	Trifft voll und ganz zu	Trifft voll und ganz zu	Trifft überhaupt nicht zu	Trifft überhaupt nicht zu	Trifft überhaupt nicht zu	Nicht genannt	Berufsschule/Lehre	Gesetzlich Krankenversichert	Ja	Ja	Sachsen
990	.9536458945930726	65	männlich	Sehr viel	Nein	Mittelmäßig	Ja	Trifft voll und ganz zu	Trifft eher nicht zu	Trifft voll und ganz zu	Trifft voll und ganz zu	Trifft überhaupt nicht zu	Nicht genannt	Ohne berufsbildenden Abschluss	Gesetzlich Krankenversichert	Ja	Ja	Baden-Württemberg
991	.6890709764474619	73	männlich	Sehr wenig	Nein	Eher gut	Nein	Trifft voll und ganz zu	Trifft voll und ganz zu	Trifft eher nicht zu	Trifft eher nicht zu	Trifft eher nicht zu	Nicht genannt	Berufsschule/Lehre	Gesetzlich Krankenversichert	Nein	Ja	Bayern
992	.8770871976202262	75	weiblich	Viel	Nein	Eher gut	Ja	Trifft eher nicht zu	Trifft überhaupt nicht zu	Trifft voll und ganz zu	Trifft eher nicht zu	Trifft überhaupt nicht zu	Nicht genannt	Berufsschule/Lehre	Gesetzlich Krankenversichert	Ja	Ja	Baden-Württemberg
993	1.108328822614	82	weiblich	Sehr wenig	Nein	Eher gut	Ja	Trifft eher nicht zu	Trifft überhaupt nicht zu	Trifft voll und ganz zu	Trifft eher zu	Trifft überhaupt nicht zu	Nicht genannt	Universität/Fachhochschule/Ingenieurschule/Polytechnikum	Privat Krankenversichert	Ja	Ja	Niedersachsen
994	1.075989971153641	70	weiblich	Sehr viel	Nein	Eher gut	Ja	Trifft voll und ganz zu	Trifft eher nicht zu	Trifft überhaupt nicht zu	Trifft überhaupt nicht zu	Trifft überhaupt nicht zu	Nicht genannt	Fachschule/Technikerschule/Meisterschule	Gesetzlich Krankenversichert	Nein	Ja	Baden-Württemberg
995	.7154216915942468	71	männlich	Sehr wenig	Nein	Eher gut	Nein	Trifft voll und ganz zu	Trifft überhaupt nicht zu	Weiß nicht	Trifft überhaupt nicht zu	Trifft überhaupt nicht zu	Genannt	Berufsschule/Lehre	Gesetzlich Krankenversichert	Ja	Ja	Sachsen
996	1.039722600500328	90	weiblich	Sehr viel	Nein	Mittelmäßig	Nein	Trifft eher zu	Trifft eher zu	Trifft eher zu	Trifft eher nicht zu	Trifft überhaupt nicht zu	Nicht genannt	Berufsschule/Lehre	Gesetzlich Krankenversichert	Ja	Nein	Hessen
997	1.108328822614	81	weiblich	Viel	Nein	Sehr gut	Nein	Trifft eher zu	Weiß nicht	Trifft eher zu	Weiß nicht	Trifft überhaupt nicht zu	Nicht genannt	Fachschule/Technikerschule/Meisterschule	Gesetzlich Krankenversichert	Ja	Geburtsort gehörte zu Deutschland, nicht jetziges BRD Gebiet	Niedersachsen
998	.9493364940474058	77	weiblich	Sehr viel	Nein	Mittelmäßig	Nein	Trifft eher nicht zu	Trifft überhaupt nicht zu	Trifft eher zu	Trifft eher nicht zu	Trifft überhaupt nicht zu	Nicht genannt	Fachschule/Technikerschule/Meisterschule	Gesetzlich Krankenversichert	Ja	Ja	Nordrhein-Westfalen
999	1.857500498104026	66	männlich	Sehr wenig	Nein	Mittelmäßig	Nein	Trifft voll und ganz zu	Trifft überhaupt nicht zu	Trifft voll und ganz zu	Trifft überhaupt nicht zu	Trifft überhaupt nicht zu	Genannt	Berufsschule/Lehre	Gesetzlich Krankenversichert	Ja	Ja	Bayern
1000	1.208541208991448	78	männlich	Sehr wenig	Nein	Eher gut	Nein	Trifft voll und ganz zu	Trifft überhaupt nicht zu	Trifft eher zu	Trifft eher zu	Trifft überhaupt nicht zu	Genannt	Universität/Fachhochschule/Ingenieurschule/Polytechnikum	Gesetzlich Krankenversichert	Nein	Ja	Baden-Württemberg
1001	1.378141952894924	73	männlich	Mittelmäßig	Nein	Eher schlecht	Ja	Trifft voll und ganz zu	Trifft eher nicht zu	Trifft eher nicht zu	Wohnform nicht bekannt	Wohnform nicht bekannt	Genannt	Ohne berufsbildenden Abschluss	Gesetzlich Krankenversichert	Ja	Nein	Bayern
1002	1.415083782627466	74	männlich	Viel	Nein	Eher gut	Ja	Trifft voll und ganz zu	Trifft voll und ganz zu	Trifft überhaupt nicht zu	Trifft überhaupt nicht zu	Trifft überhaupt nicht zu	Genannt	Universität/Fachhochschule/Ingenieurschule/Polytechnikum	Privat Krankenversichert	Nein	Ja	Baden-Württemberg
1003	.6981486550929148	80	männlich	Sehr viel	Nein	Sehr gut	Ja	Trifft eher zu	Trifft überhaupt nicht zu	Trifft eher zu	Trifft eher nicht zu	Trifft überhaupt nicht zu	Genannt	Universität/Fachhochschule/Ingenieurschule/Polytechnikum	Gesetzlich Krankenversichert	Ja	Ja	Berlin
1004	.4201375574866992	82	männlich	Sehr wenig	Nein	Eher gut	Ja	Trifft voll und ganz zu	Trifft eher nicht zu	Trifft eher zu	Trifft eher zu	Trifft überhaupt nicht zu	Nicht genannt	Universität/Fachhochschule/Ingenieurschule/Polytechnikum	Gesetzlich Krankenversichert	Ja	Geburtsort gehörte zu Deutschland, nicht jetziges BRD Gebiet	Brandenburg
1005	.8451673245158511	73	männlich	Mittelmäßig	Nein	Eher gut	Nein	Trifft voll und ganz zu	Trifft eher nicht zu	Trifft eher zu	Trifft überhaupt nicht zu	Trifft überhaupt nicht zu	Genannt	Universität/Fachhochschule/Ingenieurschule/Polytechnikum	Gesetzlich Krankenversichert	Ja	Ja	Brandenburg
1006	.9593758818474516	77	männlich	Wenig	Nein	Mittelmäßig	Ja	Trifft voll und ganz zu	Trifft überhaupt nicht zu	Trifft eher nicht zu	Weiß nicht	Trifft überhaupt nicht zu	Genannt	Universität/Fachhochschule/Ingenieurschule/Polytechnikum	Privat Krankenversichert	Ja	Ja	Saarland
